# Supplementary material for: Integrated genome-wide domestication and association analyses reveal the complex genetic basis of parthenocarpy during cucumber domestication
Source: Mol Hortic. 2026 Jan 7;6:7. doi: 10.1186/s43897-025-00182-y (PMC12777003; doi:10.1186/s43897-025-00182-y)
Supplement: Supplementary file 2 — Supplementary Material 2. Table S1: Summary of the 236 cucumber inbred lines sampled. Table S2: Structure analysis of 236 cucumber lines via PCA and fastSTRUCTURE (v1.0). Table S3: Pairwise FST values between different cucumber groups. Table S4: The means, minimums, maximums, variances, coefficients of variation (CVs) of parthenocarpic ability in the six cucumber groups, ANOVA results, and broad-sense heritability (h2) values of all inbred lines. Table S5: QTLs detected for parthenocarpy in cucumber on the basis of a previous study. Table S6: Summary of GWAS signals associated with parthenocarpy identified in this study. Table S7: List of candidate genes within 25 kb upstream and downstream of the peak QTNs of GWAS signals. Table S8: List of candidate parthenocarpy-related genes for cucumber based on known parthenocarpy-related genes in plants. Table S9: Putative sweep regions during cucumber domestication for parthenocarpy and a list of related domestication genes within the putative sweep regions. Table S10: The parthenocarpic loci of this study overlapped with the domestication sweep regions from Qi (Qi et al. 2013) on the basis of the 9930 V2.0 physical region. Table S11: Summary of favorable alleles identified from GWAS and genome-wide domestication analyses. Table S12: Information on the markers on the genetic map of PE11 × PE12. Table S13: QTLs for parthenocarpy detected with composite interval mapping (CIM) in the present study. Table S14: List of primer sequences used in this study. [file 43897_2025_182_MOESM2_ESM.xlsx]

## Sheet: List
S1	Table S1: Summary of the sampled 236 cucumber inbred lines.
S2	Table S2: The structure analysis information of 236 cucumber using PCA and fastSTRUCTURE (v1.0).
S3	Table S3: Pairwise FST values between different cucumber groups.
S4	Table S4: The means, minimums, maximums, variance, coefficient of variation (CV) of parthenocarpic ability in six cucumber groups, ANOVA, and broad-sense heritability (h2) of all inbred lines.
S5	Table S5: The detected QTL for parthenocarpy in cucumber based on the previous study.
S6	Table S6: Summary of GWAS signals associated with parthenocarpy in this study.
S7	Table S7: List of candidate genes within 25 kb up- and downstream of peaking QTNs of GWAS signals.
S8	Table S8: List of candidate parthenocarpy-related genes for cucumber based on the known parthenocarpy-related genes in plants.
S9	Table S9: Putative sweep regions under cucumber domestication for parthenocarpy and list of related-domesticated genes within the putative sweep regions.
S10	Table S10: Supplementary Table 10: The parthenocarpic loci of this study overlapped with domestication sweep regions from Qi (Qi et al., 2013) based on the 9930 V2.0 physical region.
S11	Table S11: Summary of favorable alleles identified from GWAS and genome-wide domestication analyses.
S12	Table S12: The information of markers on the genetic map of PE11 × PE12.
S13	Table S13: QTL for parthenocarpy detected with composite interval mapping (CIM) in the present study.
S14	Table S14: List of primer sequences used in this study.

## Sheet: Table S1
Table S1: Summary of the sampled 236 cucumber inbred lines.
Individual code	Group	Botanical variety	Country of origin	Clean-reads	Mapped-reads	Mapped-rate(%)	Coverage(%)	Aver-dep	Parthenocarpic classification	Parthenocarpic fruit set rate / %	Normal parthenocarpic fruit rate / %	Deformed parthenocarpic fruit rate / %	Parthenocarpic dormant fruit rate / %	Fruit aborted rate / %
PE1	SC	C.s. var. sativus	Guangxi, China	111590670	103656573	92.89	82.34	52.53	Moderate parthenocarpy	59.15	42.3	7.67	9.18	40.85
PE10	NC	C.s. var. sativus	Liaoning, China	125928282	122314140	97.13	98.8	62.24	Moderate parthenocarpy	50.59	45.32	0	5.27	49.41
PE100	NC	C.s. var. sativus	Liaoning, China	70460482	68938535	97.84	98.52	39.74	Low parthenocarpy	26.76	24.42	0	2.34	73.24
PE101	NC	C.s. var. sativus	Sichuan, China	100511636	97435979	96.94	92.75	51.49	Low parthenocarpy	6.66	4.54	0	2.12	93.34
PE102	NC	C.s. var. sativus	Guangdong, China	111770942	109658471	98.11	98.77	57.96	Low parthenocarpy	29.1	24.45	0	4.65	70.9
PE103	NC	C.s. var. sativus	Guangdong, China	95415496	93469019	97.96	98.52	51.17	Moderate parthenocarpy	57.44	50.55	3.435	3.455	42.56
PE104	NC	C.s. var. sativus	Guangdong, China	90911152	88974744	97.87	98.63	45.74	Low parthenocarpy	36.85	30.45	0	6.4	63.15
PE105	NC	C.s. var. sativus	Guangdong, China	85617448	83905099	98	98.6	44.86	Low parthenocarpy	27.82	27.82	0	0	72.18
PE106	NC	C.s. var. sativus	Guangdong, China	82574192	79634550	96.44	98.31	37.8	Moderate parthenocarpy	43.89	40.43	0	3.46	56.11
PE107	NC	C.s. var. sativus	Jinlin, China	74038160	72557396	98	98.62	42.14	Moderate parthenocarpy	66.31	60.54	3.54	2.23	33.69
PE108	NC	C.s. var. sativus	Jinlin, China	63725618	62202575	97.61	97.88	35.83	Low parthenocarpy	0	0	0	0	100
PE109	NC	C.s. var. sativus	Jinlin, China	92147432	89963537	97.63	98.2	50.13	Low parthenocarpy	35.75	35.75	0	0	64.25
PE11	EG	C.s. var. sativus	Netherlands	84853526	81128456	95.61	98.6	31.6	High Parthenocarpy	88.71	80.8	0	7.91	11.29
PE110	NC	C.s. var. sativus	Zhejiang, China	77729606	75856322	97.59	98.59	40.12	Low parthenocarpy	14.17	14.17	0	0	85.83
PE111	SC	C.s. var. sativus	Yunnan,China	71464236	69498969	97.25	98.3	39.62	Low parthenocarpy	1.67	1.67	0	0	98.33
PE112	SC	C.s. var. sativus	Yunnan,China	112332516	109647768	97.61	98.59	61.62	Moderate parthenocarpy	40.02	40.02	0	0	59.98
PE113	UP	C.s. var. sativus	United States	81702090	79937324	97.84	95.05	44.7	Moderate parthenocarpy	58.56	55.42	0	3.14	41.44
PE114	UP	C.s. var. sativus	Netherlands	60565064	59299254	97.91	97.89	35.95	Low parthenocarpy	5.42	5.42	0	0	94.58
PE115	IN	C.s. var. sativus	India	44367714	43493670	98.03	97.47	26.66	Low parthenocarpy	34.93	34.93	0	0	65.07
PE116	NC	C.s. var. sativus	Zhejiang, China	55850032	54811221	98.14	98.49	33.2	Low parthenocarpy	21.92	19.45	0	2.47	78.08
PE117	IN	C.s. var. sativus	India	85922296	83971859	97.73	98.01	46.83	Low parthenocarpy	0	0	0	0	100
PE118	NC	C.s. var. sativus	Gansu, China	69804990	68339085	97.9	98.47	38.8	Low parthenocarpy	4.25	4.25	0	0	95.75
PE119	NC	C.s. var. sativus	Xinjiang, China	71332070	69983893	98.11	98.69	40.4	Low parthenocarpy	38.3	38.3	0	0	61.7
PE12	UP	C.s. var. sativus	Netherlands	60057604	58381996	97.21	98.64	33.89	Low parthenocarpy	0	0	0	0	100
PE120	NC	C.s. var. sativus	Hubei, China	69835072	68522172	98.12	98.55	40.57	Moderate parthenocarpy	42.54	42.54	0	0	57.46
PE121	SC	C.s. var. sativus	Yunnan,China	65788014	64340677	97.8	98.12	37.98	Moderate parthenocarpy	48.21	44.42	0	3.79	51.79
PE122	SC	C.s. var. sativus	Yunnan,China	56245564	54890045	97.59	98.19	34.41	Moderate parthenocarpy	47.78	43.42	0	4.36	52.22
PE123	SC	C.s. var. sativus	Beijing, China	96892058	95186757	98.24	98.63	56.02	Low parthenocarpy	34.88	34.88	0	0	65.12
PE124	NC	C.s. var. sativus	Korea	83764106	82005059	97.9	98.69	47.94	Moderate parthenocarpy	47.86	47.86	0	0	52.14
PE125	SC	C.s. var. sativus	Henan, China	93001728	89895470	96.66	93.13	48.33	Low parthenocarpy	28.84	28.84	0	0	71.16
PE126	SC	C.s. var. sativus	Sichuan, China	116119870	113089141	97.39	98.47	61.09	Moderate parthenocarpy	44.17	44.17	0	0	55.83
PE127	SC	C.s. var. sativus	Sichuan, China	104629826	101354912	96.87	98.47	54.56	Low parthenocarpy	14.35	14.35	0	0	85.65
PE128	IN	C.s. var. sativus	India	74607168	72518167	97.2	97.89	40.6	Low parthenocarpy	0	0	0	0	100
PE129	SC	C.s. var. sativus	Shanxi, China	89228542	87069211	97.58	98.47	49.65	Low parthenocarpy	26.67	26.67	0	0	73.33
PE13	EG	C.s. var. sativus	Netherlands	57590418	55926054	97.11	98.11	34.11	High Parthenocarpy	80.57	70.7	3.33	6.54	19.43
PE130	NC	C.s. var. sativus	Sichuan, China	88313720	86194190	97.6	98.5	45.57	Low parthenocarpy	29.15	29.15	0	0	70.85
PE131	SC	C.s. var. sativus	Sichuan, China	64518218	62918166	97.52	98.35	36.66	Moderate parthenocarpy	57.69	50.53	5.65	1.51	42.31
PE132	NC	C.s. var. sativus	Korea	106640910	104188169	97.7	98.74	53.63	Moderate parthenocarpy	48.9	43.37	5.53	0	51.1
PE134	SC	C.s. var. sativus	Yunnan,China	79077258	76784017	97.1	98.02	44.29	Moderate parthenocarpy	55.83	51.43	0	4.4	44.17
PE135	NC	C.s. var. sativus	Guizhou, China	77284878	75460954	97.64	98.63	43.16	Low parthenocarpy	24.07	24.07	0	0	75.93
PE136	NC	C.s. var. sativus	Hebei, China	86077746	83925802	97.5	98.59	44.43	Moderate parthenocarpy	41.72	41.72	0	0	58.28
PE137	SC	C.s. var. sativus	Guangdong, China	84901688	82490480	97.16	98.46	45.91	Moderate parthenocarpy	58.95	50.43	4.53	3.99	41.05
PE138	NC	C.s. var. sativus	Hebei, China	77552524	75047577	96.77	98.56	41.32	Moderate parthenocarpy	54.25	54.25	0	0	45.75
PE139	NC	C.s. var. sativus	Japan	100692520	97258905	96.59	98.69	54.11	Moderate parthenocarpy	55.64	55.64	0	0	44.36
PE14	EG	C.s. var. sativus	Netherlands	51054944	49645827	97.24	98.17	29.86	High Parthenocarpy	88.24	78.53	2.25	7.46	11.76
PE140	UP	C.s. var. sativus	Europe	89672192	86937190	96.95	98.47	49.56	Low parthenocarpy	4	4	0	0	96
PE141	NC	C.s. var. sativus	Liaoning, China	109962618	106927649	97.24	98.86	57.29	Low parthenocarpy	31.87	31.87	0	0	68.13
PE142	SC	C.s. var. sativus	Guizhou, China	106526562	102734216	96.44	98.6	51.7	Moderate parthenocarpy	56.02	46.41	4.32	5.29	43.98
PE143	NC	C.s. var. sativus	Guizhou, China	93640690	90906381	97.08	98.91	51.26	Low parthenocarpy	10.05	10.05	0	0	89.95
PE144	NC	C.s. var. sativus	Hebei, China	105821392	102636168	96.99	98.76	52.71	Moderate parthenocarpy	61.65	61.65	0	0	38.35
PE145	NC	C.s. var. sativus	Gansu, China	44091266	43134485	97.83	98.34	26.22	High Parthenocarpy	82.91	77.6	5.31	0	17.09
PE146	UP	C.s. var. sativus	United States	111019716	108066591	97.34	98.59	55.9	Moderate parthenocarpy	55.63	45.31	0	10.32	44.37
PE147	NC	C.s. var. sativus	Hebei, China	97252196	93585788	96.23	98.62	51.06	Moderate parthenocarpy	57.11	57.11	0	0	42.89
PE148	IN	C.s. var. sativus	India	88935686	87254801	98.11	98.23	48.85	Low parthenocarpy	3.33	3.33	0	0	96.67
PE149	IN	C.s. var. sativus	India	109626342	106107336	96.79	98.09	49.65	Low parthenocarpy	2.66	2.66	0	0	97.34
PE15	EG	C.s. var. sativus	Netherlands	58760026	57085365	97.15	98.42	33.8	High Parthenocarpy	84.49	76.54	0	7.95	15.51
PE150	EG	C.s. var. sativus	Netherlands	92862054	90456926	97.41	98.4	50.91	Low parthenocarpy	18.11	18.11	0	0	81.89
PE151	IN	C.s. var. sativus	India	89945952	87427465	97.2	97.82	48.11	Low parthenocarpy	0	0	0	0	100
PE152	IN	C.s. var. sativus	India	70693900	68855858	97.4	98.05	37.85	Low parthenocarpy	0.92	0.92	0	0	99.08
PE153	SC	C.s. var. sativus	Yunnan,China	104794662	101661301	97.01	98.72	56.54	Low parthenocarpy	0	0	0	0	100
PE154	IN	C.s. var. sativus	India	83130400	81517670	98.06	98.17	47.59	Low parthenocarpy	6.95	6.95	0	0	93.05
PE156	IN	C.s. var. sativus	India	81967286	78795152	96.13	98.04	45.44	Low parthenocarpy	14.65	14.65	0	0	85.35
PE157	IN	C.s. var. sativus	India	91088068	89084130	97.8	98.25	50.64	Low parthenocarpy	2.33	2.33	0	0	97.67
PE158	UP	C.s. var. sativus	United States	76597970	73993639	96.6	98.11	41.32	Low parthenocarpy	1.03	1.03	0	0	98.97
PE159	IN	C.s. var. sativus	India	85656108	83026465	96.93	98.13	43.89	Low parthenocarpy	4.53	4.53	0	0	95.47
PE16	UP	C.s. var. sativus	Netherlands	91759358	87455844	95.31	98.86	33.42	Low parthenocarpy	0	0	0	0	100
PE160	IN	C.s. var. sativus	India	106644442	104500888	97.99	98.37	57.05	Low parthenocarpy	0	0	0	0	100
PE161	IN	C.s. var. sativus	India	102697282	100581717	97.94	98.25	53.71	Low parthenocarpy	0	0	0	0	100
PE162	UP	C.s. var. sativus	Germany	106703560	104238707	97.69	98.39	58.81	Low parthenocarpy	0	0	0	0	100
PE163	UP	C.s. var. sativus	Germany	134083570	131603023	98.15	98.55	73.51	Low parthenocarpy	19.76	19.76	0	0	80.24
PE165	IN	C.s. var. sativus	India	95856996	92540343	96.54	95.98	49.63	Low parthenocarpy	1.42	1.42	0	0	98.58
PE166	IN	C.s. var. sativus	India	87991070	86090462	97.84	98.19	47.72	Low parthenocarpy	0	0	0	0	100
PE167	IN	C.s. var. sativus	India	84380206	82591345	97.88	98.17	48.11	Low parthenocarpy	1.24	1.24	0	0	98.76
PE168	IN	C.s. var. sativus	India	95096416	93013804	97.81	98.22	51.85	Low parthenocarpy	5.51	5.51	0	0	94.49
PE169	UP	C.s. var. sativus	United States	78456146	76714419	97.78	98.33	44.56	Moderate parthenocarpy	57.25	50.41	0	6.84	42.75
PE17	NC	C.s. var. sativus	Hebei, China	88088288	86027022	97.66	99.08	51.84	Moderate parthenocarpy	67.07	67.07	0	0	32.93
PE170	UP	C.s. var. sativus	United States	74956814	72648144	96.92	98.16	42.18	Low parthenocarpy	0	0	0	0	100
PE171	UP	C.s. var. sativus	United States	73532652	71091367	96.68	97.98	40.9	Low parthenocarpy	15.88	9.38	6.5	0	84.12
PE172	IN	C.s. var. sativus	India	91168602	88944088	97.56	98.18	49.85	Moderate parthenocarpy	50	45	0	5	50
PE173	IN	C.s. var. sativus	India	106220548	103448191	97.39	98.2	55.44	Low parthenocarpy	1	1	0	0	99
PE174	UP	C.s. var. sativus	United States	67454658	65748055	97.47	98.37	38.06	Moderate parthenocarpy	54.83	54.83	0	0	45.17
PE175	IN	C.s. var. sativus	India	96898196	94233495	97.25	98.06	52.06	Low parthenocarpy	0	0	0	0	100
PE176	IN	C.s. var. sativus	India	92412638	90268664	97.68	98.05	49.18	Low parthenocarpy	0	0	0	0	100
PE177	SC	C.s. var. sativus	Nanjing, China	91501496	86871520	94.94	79.78	42.28	Low parthenocarpy	15.33	15.33	0	0	84.67
PE178	UP	C.s. var. sativus	United States	96094190	93855195	97.67	98.37	50.29	Low parthenocarpy	0	0	0	0	100
PE179	IN	C.s. var. sativus	India	95552000	93201420	97.54	98.17	51.35	Low parthenocarpy	1.28	1.28	0	0	98.72
PE18	SC	C.s. var. sativus	Henan, China	56561376	55130373	97.47	98.61	33.05	Moderate parthenocarpy	53.46	48.31	3.524	1.626	46.54
PE180	NC	C.s. var. sativus	North China	85775678	83596975	97.46	98.83	46.83	Low parthenocarpy	32.5	32.5	0	0	67.5
PE181	NC	C.s. var. sativus	Fujian, China	87209306	84313957	96.68	98.73	44.19	Moderate parthenocarpy	57.13	57.13	0	0	42.87
PE182	NC	C.s. var. sativus	Hunan, China	71659492	69782013	97.38	98.76	39.87	Low parthenocarpy	24.64	18.99	5.65	0	75.36
PE183	NC	C.s. var. sativus	Beijing, China	67768868	65173320	96.17	98.57	36.13	Low parthenocarpy	18.38	18.38	0	0	81.62
PE184	SC	C.s. var. sativus	Liaoning, China	122885462	118781087	96.66	98.74	60.98	Moderate parthenocarpy	62.17	50.42	5.42	6.33	37.83
PE185	UP	C.s. var. sativus	United States	105661526	102206394	96.73	98.34	50.48	Low parthenocarpy	30.04	30.04	0	0	69.96
PE186	SC	C.s. var. sativus	Yunnan,China	132160788	126306065	95.57	98.62	63.28	Low parthenocarpy	15.63	15.63	0	0	84.37
PE187	UP	C.s. var. sativus	United States	88529674	86458079	97.66	98.13	48.58	Low parthenocarpy	14.17	14.17	0	0	85.83
PE188	IN	C.s. var. sativus	India	117505392	114896772	97.78	98.28	62.09	Low parthenocarpy	0	0	0	0	100
PE19	NC	C.s. var. sativus	Liaoning, China	127729838	124204494	97.24	99.07	62.88	Moderate parthenocarpy	68.57	65.42	0	3.15	31.43
PE190	UP	C.s. var. sativus	United States	95964042	92826017	96.73	98.24	48.87	Low parthenocarpy	0	0	0	0	100
PE191	IN	C.s. var. sativus	India	65897476	64375244	97.69	97.88	37.23	Low parthenocarpy	0	0	0	0	100
PE192	IN	C.s. var. sativus	India	102823320	100458383	97.7	98.24	54.45	Low parthenocarpy	0	0	0	0	100
PE193	IN	C.s. var. sativus	India	98970322	97238341	98.25	98.27	53.91	Moderate parthenocarpy	48.5	48.5	0	0	51.5
PE194	UP	C.s. var. sativus	United States	112389092	109815381	97.71	98.32	59.27	Low parthenocarpy	16.24	16.24	0	0	83.76
PE195	NC	C.s. var. sativus	Guangxi, China	69438962	67411344	97.08	98.65	38.86	Low parthenocarpy	0	0	0	0	100
PE196	NC	C.s. var. sativus	Guangxi, China	101177036	98384549	97.24	98.96	53.79	Low parthenocarpy	29.36	29.26	0	0.1	70.64
PE197	NC	C.s. var. sativus	Jinlin, China	97934030	95701134	97.72	98.88	53.39	Moderate parthenocarpy	51.25	45.46	0	5.79	48.75
PE198	XSBN	C.s. var. sativus	Yunnan,China	118975220	116488637	97.91	98.21	60.7	Low parthenocarpy	5.97	5.97	0	0	94.03
PE199	SC	C.s. var. sativus	Yunnan,China	108558636	106083499	97.72	98.54	60.1	Low parthenocarpy	1.67	1.67	0	0	98.33
PE2	SC	C.s. var. sativus	Yunnan,China	136427096	132211498	96.91	98.45	68.54	Moderate parthenocarpy	53.93	43.23	6.53	4.17	46.07
PE20	SC	C.s. var. sativus	Hubei, China	86860800	78061800	89.87	98.79	47.33	Moderate parthenocarpy	70.12	53.441	8.42	8.259	29.88
PE200	XSBN	C.s. var. sativus	Yunnan,China	101542648	98993927	97.49	98.1	53.14	Low parthenocarpy	0.83	0.83	0	0	99.17
PE201	EG	C.s. var. sativus	Netherlands	105466934	102176365	96.88	98.19	52.9	High Parthenocarpy	84.63	78.86	0	5.77	15.37
PE203	UP	C.s. var. sativus	United States	103965950	101886631	98	98.48	54.04	Moderate parthenocarpy	62.3	50.4	0	11.9	37.7
PE204	EG	C.s. var. sativus	Netherlands	114006050	110893684	97.27	98.42	56.83	Moderate parthenocarpy	70.49	65.64	0	4.85	29.51
PE205	EG	C.s. var. sativus	Germany	132156546	126817421	95.96	98.55	61.17	Moderate parthenocarpy	59.2	55.64	0	3.56	40.8
PE206	EG	C.s. var. sativus	United Kingdom	84576406	81844588	96.77	98.42	44.3	Low parthenocarpy	39.67	39.67	0	0	60.33
PE207	IN	C. sativus var. hardwickii	India	118467118	75854495	64.03	63.68	30.51	Low parthenocarpy	0	0	0	0	100
PE208	UP	C.s. var. sativus	United States	137813130	134285113	97.44	98.59	65.72	Moderate parthenocarpy	45.5	45.5	0	0	54.5
PE209	NC	C.s. var. sativus	Shandong, China	105770918	103042028	97.42	98.86	55.76	Low parthenocarpy	37.65	27.36	0	10.29	62.35
PE21	NC	C.s. var. sativus	Japan	56142802	54469746	97.02	97.22	29.12	Moderate parthenocarpy	56.27	50.56	0	5.71	43.73
PE210	NC	C.s. var. sativus	Japan	94129584	92190514	97.94	98.83	51.61	Moderate parthenocarpy	43.17	43.17	0	0	56.83
PE211	NC	C.s. var. sativus	Shandong, China	95971942	93870156	97.81	98.86	51.98	Moderate parthenocarpy	78.79	70.53	0	8.26	21.21
PE212	EG	C.s. var. sativus	Spain	76425106	73077686	95.62	98.2	38.67	Low parthenocarpy	6.33	6.33	0	0	93.67
PE213	NC	C.s. var. sativus	Shandong, China	112421402	109386024	97.3	98.97	61.35	High Parthenocarpy	80.36	76.42	3.94	0	19.64
PE214	NC	C.s. var. sativus	Shandong, China	101992412	99381406	97.44	98.79	56.16	High Parthenocarpy	83.33	75.12	5.42	2.79	16.67
PE215	NC	C.s. var. sativus	Shandong, China	54368134	53231839	97.91	98.59	32.48	Moderate parthenocarpy	45.55	45.55	0	0	54.45
PE216	NC	C.s. var. sativus	Liaoning, China	73762044	71999131	97.61	98.85	41.49	Low parthenocarpy	33.36	33.36	0	0	66.64
PE217	UP	C.s. var. sativus	Turkey	92689262	90177382	97.29	98.43	50.52	Moderate parthenocarpy	40.54	40.54	0	0	59.46
PE218	NC	C.s. var. sativus	Guangxi, China	63742766	62404167	97.9	98.73	37.57	Low parthenocarpy	37.56	37.56	0	0	62.44
PE219	NC	C.s. var. sativus	Liaoning, China	83788864	81928751	97.78	98.81	47.4	Moderate parthenocarpy	75	70.31	4.69	0	25
PE22	NC	C.s. var. sativus	Jinlin, China	57563436	56118593	97.49	98.76	33.78	Moderate parthenocarpy	53.19	53.19	0	0	46.81
PE220	NC	C.s. var. sativus	Guangxi, China	94348232	91753655	97.25	98.87	51.36	Moderate parthenocarpy	40.17	40.17	0	0	59.83
PE221	NC	C.s. var. sativus	Japan	48257622	47094613	97.59	98.46	28.6	Low parthenocarpy	18.81	18.81	0	0	81.19
PE222	EG	C.s. var. sativus	Turkey	85899624	84233171	98.06	98.2	50.19	Moderate parthenocarpy	66.69	60.06	0	6.63	33.31
PE223	EG	C.s. var. sativus	Netherlands	84799364	83086416	97.98	98.25	46.95	High Parthenocarpy	81.94	78.53	0	3.41	18.06
PE224	EG	C.s. var. sativus	Europe	161006902	157625757	97.9	98.54	83.93	High Parthenocarpy	82.63	78.54	0	4.09	17.37
PE225	EG	C.s. var. sativus	Netherlands	94200336	91958368	97.62	98.28	52.31	High Parthenocarpy	82.08	80	0	2.08	17.92
PE226	EG	C.s. var. sativus	Netherlands	101202562	98217086	97.05	98.23	54.87	Moderate parthenocarpy	76.71	74.54	0	2.17	23.29
PE228	UP	C.s. var. sativus	Germany	78685410	76875645	97.7	98.31	42.84	Moderate parthenocarpy	57.17	50.41	0	6.76	42.83
PE229	EG	C.s. var. sativus	Netherlands	132776038	128925532	97.1	98.47	66.02	Moderate parthenocarpy	49.17	49.17	0	0	50.83
PE23	UP	C.s. var. sativus	Nanjing, China	56318730	54764333	97.24	98.55	33.2	Moderate parthenocarpy	40.59	40.59	0	0	59.41
PE230	EG	C.s. var. sativus	Germany	116841058	113920031	97.5	98.42	64.48	Moderate parthenocarpy	72.48	72.48	0	0	27.52
PE231	NC	C.s. var. sativus	Japan	89047308	87025934	97.73	98.86	48.31	Low parthenocarpy	35.5	35.5	0	0	64.5
PE232	NC	C.s. var. sativus	Shandong, China	122589066	119646928	97.6	98.95	61.51	Moderate parthenocarpy	72.72	65.31	0	7.41	27.28
PE233	EG	C.s. var. sativus	Netherlands	97808848	95705957	97.85	98.34	55.9	High Parthenocarpy	87.33	85.53	0	1.8	12.67
PE235	UP	C.s. var. sativus	Turkey	99936396	95689099	95.75	98.44	45.67	Moderate parthenocarpy	78.14	70.31	0	7.83	21.86
PE236	EG	C.s. var. sativus	France	106330586	103693587	97.52	98.52	56.82	Low parthenocarpy	33.64	33.64	0	0	66.36
PE237	UP	C.s. var. sativus	United States	96416068	93571793	97.05	98.92	53.58	Low parthenocarpy	9.95	9.95	0	0	90.05
PE238	XSBN	C.s. var. sativus	Yunnan,China	63839200	61049426	95.63	96	27.96	Low parthenocarpy	0	0	0	0	100
PE239	XSBN	C.s. var. sativus	Yunnan,China	65024965	62326428	95.85	96.72	28.92	Low parthenocarpy	5	5	0	0	95
PE24	NC	C.s. var. sativus	Fujian, China	92472754	90262655	97.61	98.92	51.72	Moderate parthenocarpy	52.71	52.71	0	0	47.29
PE240	XSBN	C.s. var. sativus	Yunnan,China	63777620	61717602	96.77	96.76	28.3	Low parthenocarpy	4.65	4.65	0	0	95.35
PE241	XSBN	C.s. var. sativus	Yunnan,China	56544394	50889954	90	95.42	25.05	Low parthenocarpy	0	0	0	0	100
PE242	XSBN	C.s. var. sativus	Yunnan,China	63323930	59594150	94.11	95.4	27.14	Low parthenocarpy	15	15	0	0	85
PE243	XSBN	C.s. var. sativus	Yunnan,China	60740710	57843378	95.23	96.67	26.61	Low parthenocarpy	12.5	12.5	0	0	87.5
PE244	XSBN	C.s. var. sativus	Yunnan,China	65817315	63414983	96.35	95.51	27.65	Low parthenocarpy	0	0	0	0	100
PE245	XSBN	C.s. var. sativus	Yunnan,China	66016232	64365826	97.5	96.64	27.76	Low parthenocarpy	0	0	0	0	100
PE26	NC	C.s. var. sativus	Japan	43007680	40848694	94.98	98.6	17.34	Low parthenocarpy	13.48	13.48	0	0	86.52
PE27	NC	C.s. var. sativus	Tianjin, China	74687616	73044488	97.8	98.84	43.85	Moderate parthenocarpy	72.13	65.42	0	6.71	27.87
PE29	XSBN	C.s. var. sativus	Yunnan,China	87190786	83485177	95.75	98.27	48.67	Low parthenocarpy	19.84	19.84	0	0	80.16
PE3	IN	C.s. var. sativus	India	85880246	82857261	96.48	98.08	47.02	Low parthenocarpy	9.87	9.87	0	0	90.13
PE30	XSBN	C.s. var. sativus	Yunnan,China	52174300	48892536	93.71	98.12	28.89	Low parthenocarpy	0	0	0	0	100
PE31	UP	C.s. var. sativus	United States	51176438	49231733	96.2	98.07	29.7	Moderate parthenocarpy	63.69	63.69	0	0	36.31
PE32	EG	C.s. var. sativus	Netherlands	59327728	57494501	96.91	98.43	33.73	Low parthenocarpy	21.35	21.35	0	0	78.65
PE33	UP	C.s. var. sativus	India	54631508	53019878	97.05	98.4	32.59	Low parthenocarpy	16.58	16.58	0	0	83.42
PE34	UP	C.s. var. sativus	Israel	59721598	57894117	96.94	98.26	35.18	Low parthenocarpy	0	0	0	0	100
PE35	UP	C.s. var. sativus	India	58104548	55867522	96.15	98.25	34.08	Low parthenocarpy	0	0	0	0	100
PE36	IN	C.s. var. sativus	India	53980378	52555296	97.36	98.06	31.84	Low parthenocarpy	0	0	0	0	100
PE37	UP	C.s. var. sativus	United States	58733950	57206867	97.4	98.26	34.69	Low parthenocarpy	0	0	0	0	100
PE38	UP	C.s. var. sativus	United States	59431602	57577336	96.88	98.15	34.35	Low parthenocarpy	2.78	2.78	0	0	97.22
PE39	UP	C.s. var. sativus	Japan	53739286	51939019	96.65	98.3	31.75	Low parthenocarpy	39.99	39.99	0	0	60.01
PE4	SC	C.s. var. sativus	Yunnan,China	122640468	120420675	98.19	98.6	64.14	Moderate parthenocarpy	73.07	70.31	0	2.76	26.93
PE40	UP	C.s. var. sativus	Nanjing, China	59768860	58119239	97.24	98.41	34.71	Moderate parthenocarpy	55.27	50	0	5.27	44.73
PE41	UP	C.s. var. sativus	United States	52042726	50575121	97.18	98.37	30.22	High Parthenocarpy	82.49	70.42	0	12.07	17.51
PE42	UP	C.s. var. sativus	Nanjing, China	56330816	54280374	96.36	98.43	29.85	Moderate parthenocarpy	72.63	68.43	0	4.2	27.37
PE43	UP	C.s. var. sativus	United States	55688486	54162621	97.26	98.5	33.02	Moderate parthenocarpy	79.29	74.31	0	4.98	20.71
PE44	UP	C.s. var. sativus	Nanjing, China	45843034	43592141	95.09	98.43	18.48	Low parthenocarpy	20.33	20.33	0	0	79.67
PE45	UP	C.s. var. sativus	United States	61040246	59202934	96.99	98.51	35.66	Low parthenocarpy	15.34	15.34	0	0	84.66
PE46	UP	C.s. var. sativus	United States	59532172	57889084	97.24	98.48	33.59	Low parthenocarpy	8.2	8.2	0	0	91.8
PE47	UP	C.s. var. sativus	United States	66876822	64696637	96.74	98.43	36.04	Low parthenocarpy	10.47	10.47	0	0	89.53
PE48	UP	C.s. var. sativus	Nanjing, China	58786762	56976129	96.92	98.38	33.47	Low parthenocarpy	8.42	8.42	0	0	91.58
PE49	EG	C.s. var. sativus	France	59774302	57795772	96.69	98.39	33.27	Low parthenocarpy	26.62	26.62	0	0	73.38
PE5	SC	C.s. var. sativus	Yunnan,China	80075174	77200475	96.41	98.05	42.49	Moderate parthenocarpy	55.73	55.73	0	0	44.27
PE50	UP	C.s. var. sativus	Israel	60756270	58909279	96.96	98.44	33.73	Low parthenocarpy	0	0	0	0	100
PE51	UP	C.s. var. sativus	United States	127740592	125224102	98.03	98.3	68.02	Low parthenocarpy	0	0	0	0	100
PE52	IN	C.s. var. sativus	India	112578336	109336079	97.12	98.1	55.1	Low parthenocarpy	7.48	7.48	0	0	92.52
PE53	UP	C.s. var. sativus	United States	152606034	147661598	96.76	96.55	72.72	Low parthenocarpy	35.85	35.85	0	0	64.15
PE54	UP	C.s. var. sativus	United States	166135022	162413597	97.76	98.45	77.66	Low parthenocarpy	19.26	19.26	0	0	80.74
PE55	UP	C.s. var. sativus	Israel	100632226	98045977	97.43	98.16	53.5	Low parthenocarpy	33.08	33.08	0	0	66.92
PE56	UP	C.s. var. sativus	Israel	151338524	149159249	98.56	98.45	76.61	Low parthenocarpy	4.17	4.17	0	0	95.83
PE57	UP	C.s. var. sativus	United States	93928134	91983821	97.93	98.21	52.01	Low parthenocarpy	3.48	3.48	0	0	96.52
PE58	SC	C.s. var. sativus	Yunnan,China	117578588	112910718	96.03	98.66	59.88	Low parthenocarpy	31.62	31.62	0	0	68.38
PE59	IN	C.s. var. sativus	India	94229332	91138609	96.72	98.05	50.15	Low parthenocarpy	3.33	3.33	0	0	96.67
PE6	IN	C.s. var. sativus	India	164341886	160052562	97.39	98.26	79.83	Low parthenocarpy	31.47	31.47	0	0	68.53
PE60	SC	C.s. var. sativus	Yunnan,China	67813466	66213068	97.64	98.38	41.21	Low parthenocarpy	3.22	3.22	0	0	96.78
PE61	UP	C.s. var. sativus	United States	92461272	90824707	98.23	97.61	48.9	Low parthenocarpy	0	0	0	0	100
PE62	NC	C.s. var. sativus	Guangdong, China	100777066	98842146	98.08	98.71	53.88	Low parthenocarpy	0.87	0.87	0	0	99.13
PE63	SC	C.s. var. sativus	Hunan, China	75903988	73938074	97.41	98.51	44.08	Low parthenocarpy	1.28	1.28	0	0	98.72
PE64	SC	C.s. var. sativus	Yunnan,China	122278444	119514951	97.74	98.65	64.98	Low parthenocarpy	1.19	1.19	0	0	98.81
PE65	NC	C.s. var. sativus	Hubei, China	115308524	111388034	96.6	81.83	56.48	Low parthenocarpy	4.28	4.28	0	0	95.72
PE66	NC	C.s. var. sativus	Henan, China	111052640	108764955	97.94	98.77	57.3	Moderate parthenocarpy	51.23	51.23	0	0	48.77
PE67	NC	C.s. var. sativus	Japan	92528622	90668796	97.99	98.66	52.26	Moderate parthenocarpy	67.96	60	0	7.96	32.04
PE68	NC	C.s. var. sativus	Tianjin, China	88481086	85720476	96.88	98.68	49.08	Low parthenocarpy	39.94	39.94	0	0	60.06
PE69	NC	C.s. var. sativus	Tianjin, China	102237716	100090723	97.9	98.77	55.64	Moderate parthenocarpy	48.46	40.41	0	8.05	51.54
PE7	NC	C.s. var. sativus	Tianjin, China	83077266	80967103	97.46	98.67	45.76	Moderate parthenocarpy	72.48	68.42	4.06	0	27.52
PE70	UP	C.s. var. sativus	United States	80023732	78359238	97.92	98.3	44.21	Moderate parthenocarpy	58.02	55	0	3.02	41.98
PE71	NC	C.s. var. sativus	Jiangxi, China	94600574	92159879	97.42	98.65	51.86	Moderate parthenocarpy	60.36	55.42	0	4.94	39.64
PE72	SC	C.s. var. sativus	Chongqing, China	101429272	99126827	97.73	98.53	58.04	Moderate parthenocarpy	49.32	49.32	0	0	50.68
PE73	NC	C.s. var. sativus	Tianjin, China	64360740	62809646	97.59	97.38	36.04	Moderate parthenocarpy	52.53	47.42	0	5.11	47.47
PE74	SC	C.s. var. sativus	Yunnan,China	67777434	66326996	97.86	98.4	39.05	Moderate parthenocarpy	77.17	70.31	0	6.86	22.83
PE75	IN	C.s. var. sativus	India	50993134	49606120	97.28	97.78	30.38	Low parthenocarpy	0	0	0	0	100
PE76	IN	C.s. var. sativus	India	57830756	55766198	96.43	97.73	32.56	Low parthenocarpy	1.96	1.96	0	0	98.04
PE77	NC	C.s. var. sativus	Tianjin, China	92676666	89850027	96.95	93.19	49.27	Low parthenocarpy	31.43	31.43	0	0	68.57
PE78	NC	C.s. var. sativus	Tianjin, China	127949130	125095864	97.77	98.85	66.78	Low parthenocarpy	36.5	36.5	0	0	63.5
PE79	NC	C.s. var. sativus	Henan, China	83145068	81116328	97.56	98.73	45.81	Moderate parthenocarpy	57.42	50	0	7.42	42.58
PE8	SC	C.s. var. sativus	Hebei, China	139150528	136228366	97.9	98.9	72.27	Moderate parthenocarpy	74.05	64.31	5.42	4.32	25.95
PE80	SC	C.s. var. sativus	Chongqing, China	119276394	117212912	98.27	98.72	63.81	Moderate parthenocarpy	57.41	57.41	0	0	42.59
PE81	SC	C.s. var. sativus	Chongqing, China	86748474	83955173	96.78	98.46	48.27	Low parthenocarpy	39.54	39.54	0	0	60.46
PE82	SC	C.s. var. sativus	Yunnan,China	72043192	70285338	97.56	98.44	40.99	Low parthenocarpy	0.83	0.83	0	0	99.17
PE83	SC	C.s. var. sativus	Yunnan,China	68046312	66188647	97.27	98.22	35.62	Moderate parthenocarpy	47.23	47.23	0	0	52.77
PE84	SC	C.s. var. sativus	Yunnan,China	102346406	99470471	97.19	98.38	54.37	Moderate parthenocarpy	57.02	50.33	0	6.69	42.98
PE85	SC	C.s. var. sativus	Henan, China	91772036	89459380	97.48	98.27	50.28	Moderate parthenocarpy	72.64	68.42	0	4.22	27.36
PE86	NC	C.s. var. sativus	Hunan, China	119234566	116384859	97.61	98.7	59.77	Low parthenocarpy	3.36	3.36	0	0	96.64
PE87	NC	C.s. var. sativus	Jiangxi, China	97750146	95804918	98.01	98.74	51.61	Moderate parthenocarpy	55.32	55.32	0	0	44.68
PE88	NC	C.s. var. sativus	Guangdong, China	79570078	77962762	97.98	98.65	44.35	Low parthenocarpy	24.98	24.98	0	0	75.02
PE89	NC	C.s. var. sativus	Nanjing, China	89664912	85818287	95.71	82.5	45.56	Low parthenocarpy	7.19	7.19	0	0	92.81
PE9	UP	C.s. var. sativus	United States	96185734	94098503	97.83	97.84	49.16	Low parthenocarpy	13.31	13.31	0	0	86.69
PE90	NC	C.s. var. sativus	Henan, China	120585482	118173772	98	98.82	65.29	Low parthenocarpy	0	0	0	0	100
PE91	NC	C.s. var. sativus	Henan, China	55582648	54370946	97.82	98.14	31.95	Low parthenocarpy	13.89	13.89	0	0	86.11
PE92	NC	C.s. var. sativus	Shanghai, China	72258788	70445092	97.49	98.61	39.65	Low parthenocarpy	0	0	0	0	100
PE93	NC	C.s. var. sativus	Shanghai, China	58793626	57441372	97.7	98.32	32.44	Low parthenocarpy	0	0	0	0	100
PE94	NC	C.s. var. sativus	Shanxi, China	88803064	86591867	97.51	98.61	48.96	Moderate parthenocarpy	49.17	40.31	0	8.86	50.83
PE95	NC	C.s. var. sativus	Hebei, China	62486908	61262164	98.04	98.48	36.61	Low parthenocarpy	26.63	26.63	0	0	73.37
PE96	SC	C.s. var. sativus	Hebei, China	89678372	87535058	97.61	98.17	48.74	Low parthenocarpy	39.39	39.39	0	0	60.61
PE97	NC	C.s. var. sativus	Shanxi, China	96955526	93978991	96.93	98.89	50.23	Moderate parthenocarpy	73.18	64.31	5.31	3.56	26.82
PE98	NC	C.s. var. sativus	Shanxi, China	95916212	93949929	97.95	98.69	51.84	Moderate parthenocarpy	40.92	40.92	0	0	59.08
PE99	NC	C.s. var. sativus	Beijing, China	72814306	70950259	97.44	98.55	40.83	Low parthenocarpy	24.25	24.25	0	0	75.75
Note：The nine yellow-marked accessions in the figure represent variants of wild cucumber (Cucumis sativus var. hardwickii), which exhibit wild-type characteristics in parthenocarpy, fruit morphology, and bitterness. Due to the unique properties of wild cucumber, the nine accessions were classified as cultivated cucumbers in this study

## Sheet: Table S2
Table S2: The structure analysis information of 236 cucumber using PCA and fastSTRUCTURE (v1.0).
Sample	Group	PCA				K=2		K=3			K=4				K=5					K=6
		PC1	PC2	PC3	PC4	Subpop1	Subpop2	Subpop1	Subpop2	Subpop3	Subpop1	Subpop2	Subpop3	Subpop4	Subpop1	Subpop2	Subpop3	Subpop4	Subpop5	Subpop1	Subpop2	Subpop3	Subpop4	Subpop5	Subpop6
PE75	IN	0.0600354	-0.127356	0.0892626	0.0536249	0.698736	0.301264	0.426137	0.417685	0.156178	1e-05	0.490104	0.432239	0.077647	0.419708	1e-05	0.498468	0.081804	1e-05	1e-05	0.497	0.083682	0.419288	1e-05	1e-05
PE76	IN	0.0601148	-0.125706	0.0883174	0.0526169	0.69717	0.30283	0.429956	0.410335	0.159708	1e-05	0.491792	0.425398	0.0828	0.412789	1e-05	0.500033	0.087159	1e-05	1e-05	0.498309	0.086206	0.411733	1e-05	0.003732
PE172	IN	0.0599064	-0.0722448	0.0854608	-0.151045	0.651052	0.348948	0.490333	0.250488	0.259179	0.157646	0.392218	0.24374	0.206396	0.166461	0.212106	0.384293	0.074069	0.163071	0.100034	0.332593	0.078606	0.074827	0.361417	0.052522
PE151	IN	0.103015	-0.0177896	0.00305589	-0.170605	0.625148	0.374852	0.298372	0.493264	0.208364	0.215134	0.094947	0.486796	0.203123	0.325162	0.364876	0.078896	1e-05	0.231056	1e-05	1e-05	1e-05	0.047128	0.952832	1e-05
PE156	IN	0.0546953	-0.178615	0.00107662	-0.181067	0.643484	0.356516	0.322209	0.486835	0.190957	0.238479	0.094951	0.480042	0.186528	0.325507	0.341316	0.077022	1e-05	0.256145	1e-05	1.8e-05	1e-05	0.02248	0.977472	1e-05
PE207	IN	0.0574322	-0.122027	-0.00311582	-0.0928203	0.54346	0.45654	0.313937	0.348145	0.337919	0.20742	0.120927	0.343418	0.328235	0.246338	0.240613	0.116725	0.181158	0.215166	0.159955	0.061668	0.197565	0.145822	0.369165	0.065826
PE3	IN	0.0459615	-0.178976	0.0164909	-0.208832	0.553862	0.446138	0.221845	0.497586	0.280568	0.133331	0.105533	0.491209	0.269927	0.273382	0.500893	0.084245	1e-05	0.14147	1e-05	1e-05	1e-05	1e-05	0.99995	1e-05
PE52	IN	0.0415741	-0.154681	0.0236431	-0.0379975	0.553118	0.446882	0.429798	0.204108	0.366093	0.172914	0.291454	0.202925	0.332707	0.093946	0.348969	0.28386	0.101191	0.172033	0.111123	0.253249	0.155796	0.019977	0.328475	0.13138
PE59	IN	0.0551063	-0.178478	0.00293347	-0.17058	0.64853	0.35147	0.328853	0.483595	0.187552	0.219205	0.12502	0.477179	0.178597	0.329111	0.323204	0.111558	1e-05	0.236116	0.002511	1e-05	1e-05	0.0752	0.92226	1e-05
PE6	IN	0.060464	-0.196439	-0.0116672	-0.102159	0.691715	0.308285	0.318272	0.587729	0.093999	0.266419	0.055436	0.580525	0.09762	0.453591	0.230662	0.0251	1e-05	0.290637	0.142981	1e-05	1e-05	0.28636	0.570629	1e-05
PE165	IN	0.099972	-0.023923	-0.0431671	-0.0197039	0.874506	0.125494	0.788958	0.131791	0.079252	0.670645	0.132144	0.128381	0.06883	0.066807	0.140754	0.121277	1e-05	0.671151	0.667507	0.041658	1e-05	1e-05	0.290806	1e-05
PE173	IN	0.0992758	-0.0243106	-0.0419139	-0.0212907	0.872113	0.127887	0.786311	0.133691	0.079999	0.662494	0.137986	0.130146	0.069373	0.06868	0.140951	0.127239	1e-05	0.663121	0.656941	0.05305	1e-05	1e-05	0.289979	1e-05
PE117	IN	0.109122	-0.00691866	-0.160128	-0.025449	0.92146	0.07854	0.865569	0.091662	0.042769	0.906493	1e-05	0.069663	0.023834	0.065525	1e-05	1e-05	0.025668	0.908787	0.888406	1e-05	0.010415	0.038643	0.062517	1e-05
PE157	IN	0.109088	-0.00726448	-0.159334	-0.0264815	0.920818	0.079182	0.864575	0.092266	0.043159	0.902866	1e-05	0.070301	0.026823	0.064937	1e-05	1e-05	0.029608	0.905435	0.883749	1e-05	0.010962	0.035838	0.06943	1e-05
PE128	IN	0.10321	0.0224936	-0.065507	0.0124859	0.99999	1e-05	0.999976	1.4e-05	1e-05	0.99997	1e-05	1e-05	1e-05	1e-05	1e-05	1.4e-05	1e-05	0.999956	0.99663	0.00333	1e-05	1e-05	1e-05	1e-05
PE149	IN	0.122804	0.0206128	-0.100042	-0.0222744	0.99999	1e-05	0.99998	1e-05	1e-05	0.99997	1e-05	1e-05	1e-05	1e-05	1e-05	1e-05	1e-05	0.99996	0.99995	1e-05	1e-05	1e-05	1e-05	1e-05
PE167	IN	0.11208	0.0273743	-0.061859	0.0277812	0.99999	1e-05	0.99998	1e-05	1e-05	0.99997	1e-05	1e-05	1e-05	1e-05	1e-05	1e-05	1e-05	0.99996	0.99995	1e-05	1e-05	1e-05	1e-05	1e-05
PE168	IN	0.112237	0.0276891	-0.0638434	0.0278679	0.99999	1e-05	0.99998	1e-05	1e-05	0.99997	1e-05	1e-05	1e-05	1e-05	1e-05	1.3e-05	1e-05	0.999957	0.999947	1e-05	1e-05	1.3e-05	1e-05	1e-05
PE36	IN	0.112444	0.0238732	-0.075349	0.00702929	0.99999	1e-05	0.99998	1e-05	1e-05	0.99997	1e-05	1e-05	1e-05	1e-05	1e-05	1e-05	1e-05	0.99996	0.99995	1e-05	1e-05	1e-05	1e-05	1e-05
PE115	IN	0.102013	0.0198195	-0.13058	-0.0378298	0.99999	1e-05	0.99998	1e-05	1e-05	0.99997	1e-05	1e-05	1e-05	1e-05	1e-05	1e-05	1e-05	0.99996	0.99995	1e-05	1e-05	1e-05	1e-05	1e-05
PE148	IN	0.105631	0.0265047	-0.0866583	0.0108611	0.99999	1e-05	0.99998	1e-05	1e-05	0.99997	1e-05	1e-05	1e-05	1e-05	1e-05	1e-05	1e-05	0.99996	0.99995	1e-05	1e-05	1e-05	1e-05	1e-05
PE152	IN	0.112369	0.0193493	-0.130655	-0.0373694	0.99999	1e-05	0.99998	1e-05	1e-05	0.99997	1e-05	1e-05	1e-05	1e-05	1e-05	1e-05	1e-05	0.99996	0.99995	1e-05	1e-05	1e-05	1e-05	1e-05
PE154	IN	0.118681	0.0247242	-0.127342	-0.0288902	0.99999	1e-05	0.99998	1e-05	1e-05	0.99997	1e-05	1e-05	1e-05	1e-05	1e-05	1e-05	1e-05	0.99996	0.99995	1e-05	1e-05	1e-05	1e-05	1e-05
PE159	IN	0.111314	0.0190786	-0.120784	-0.0394059	0.99999	1e-05	0.999978	1.2e-05	1e-05	0.99997	1e-05	1e-05	1e-05	1e-05	1e-05	1e-05	1e-05	0.99996	0.99995	1e-05	1e-05	1e-05	1e-05	1e-05
PE160	IN	0.111434	0.0190145	-0.111982	-0.0161449	0.99999	1e-05	0.99998	1e-05	1e-05	0.999969	1.1e-05	1e-05	1e-05	1e-05	1e-05	1e-05	1e-05	0.99996	0.99995	1e-05	1e-05	1e-05	1e-05	1e-05
PE161	IN	0.117352	0.026793	-0.131176	-0.0190101	0.99999	1e-05	0.99998	1e-05	1e-05	0.99997	1e-05	1e-05	1e-05	1e-05	1e-05	1e-05	1e-05	0.99996	0.99995	1e-05	1e-05	1e-05	1e-05	1e-05
PE166	IN	0.118	0.0225809	-0.121878	-0.0121966	0.99999	1e-05	0.99998	1e-05	1e-05	0.99997	1e-05	1e-05	1e-05	1e-05	1e-05	1e-05	1e-05	0.99996	0.99995	1e-05	1e-05	1e-05	1e-05	1e-05
PE175	IN	0.109896	0.0100372	-0.148641	-0.0514763	0.99999	1e-05	0.99998	1e-05	1e-05	0.99997	1e-05	1e-05	1e-05	1e-05	1e-05	1e-05	1e-05	0.99996	0.99995	1e-05	1e-05	1e-05	1e-05	1e-05
PE176	IN	0.109929	0.00993354	-0.149222	-0.0515693	0.99999	1e-05	0.99998	1e-05	1e-05	0.99997	1e-05	1e-05	1e-05	1e-05	1e-05	1e-05	1e-05	0.99996	0.99995	1e-05	1e-05	1e-05	1e-05	1e-05
PE179	IN	0.1131	0.0223039	-0.123193	-0.026878	0.99999	1e-05	0.99998	1e-05	1e-05	0.99997	1e-05	1e-05	1e-05	1e-05	1e-05	1e-05	1e-05	0.99996	0.99995	1e-05	1e-05	1e-05	1e-05	1e-05
PE188	IN	0.117893	0.0241884	-0.140419	-0.0288984	0.99999	1e-05	0.99998	1e-05	1e-05	0.999967	1.3e-05	1e-05	1e-05	1e-05	1e-05	1e-05	1e-05	0.99996	0.999949	1e-05	1e-05	1.1e-05	1e-05	1e-05
PE191	IN	0.109957	0.0104876	-0.151918	-0.0519097	0.99999	1e-05	0.99998	1e-05	1e-05	0.99997	1e-05	1e-05	1e-05	1e-05	1e-05	1e-05	1e-05	0.99996	0.99995	1e-05	1e-05	1e-05	1e-05	1e-05
PE192	IN	0.116511	0.0242292	-0.155706	-0.0352107	0.99999	1e-05	0.99998	1e-05	1e-05	0.99997	1e-05	1e-05	1e-05	1e-05	1.2e-05	1e-05	1e-05	0.999958	0.99995	1e-05	1e-05	1e-05	1e-05	1e-05
PE193	IN	0.116585	0.024162	-0.155987	-0.0353174	0.99999	1e-05	0.99998	1e-05	1e-05	0.999963	1.7e-05	1e-05	1e-05	1e-05	1.2e-05	1e-05	1e-05	0.999958	0.99995	1e-05	1e-05	1e-05	1e-05	1e-05
PE198	XSBN	0.0243728	-0.318782	0.01894	0.102996	0.649286	0.350714	1e-05	0.99998	1e-05	1e-05	1e-05	0.99997	1e-05	0.99996	1e-05	1e-05	1e-05	1e-05	1e-05	1e-05	1e-05	0.99995	1e-05	1e-05
PE200	XSBN	0.0257891	-0.319978	0.0170948	0.0928814	0.6601	0.3399	1e-05	0.99998	1e-05	1e-05	1e-05	0.99997	1e-05	0.99996	1e-05	1e-05	1e-05	1e-05	1e-05	1e-05	1e-05	0.99995	1e-05	1e-05
PE238	XSBN	0.0229839	-0.307848	0.0181865	0.112862	0.662512	0.337488	1e-05	0.99998	1e-05	1e-05	1e-05	0.99997	1e-05	0.999952	1.8e-05	1e-05	1e-05	1e-05	1e-05	1e-05	1e-05	0.99995	1e-05	1e-05
PE239	XSBN	0.024871	-0.314768	0.0184136	0.102976	0.663197	0.336803	1e-05	0.99998	1e-05	1e-05	1.4e-05	0.999966	1e-05	0.999959	1e-05	1e-05	1.1e-05	1e-05	1e-05	1e-05	1e-05	0.99995	1e-05	1e-05
PE240	XSBN	0.0263728	-0.338782	0.01894	0.132996	0.658881	0.341119	1e-05	0.99998	1e-05	1e-05	1e-05	0.99997	1e-05	0.999959	1.1e-05	1e-05	1e-05	1e-05	1e-05	1e-05	1e-05	0.99995	1e-05	1e-05
PE241	XSBN	0.0287891	-0.319978	0.0170948	0.0928814	0.663064	0.336936	1e-05	0.99998	1e-05	1e-05	1e-05	0.99997	1e-05	0.99996	1e-05	1e-05	1e-05	1e-05	1e-05	1e-05	1e-05	0.99995	1e-05	1e-05
PE242	XSBN	0.0336984	-0.317848	0.0181865	0.112862	0.69406	0.30594	1e-05	0.99998	1e-05	1e-05	1e-05	0.99997	1e-05	0.99996	1e-05	1e-05	1e-05	1e-05	1e-05	1e-05	1e-05	0.99995	1e-05	1e-05
PE243	XSBN	0.029871	-0.354768	0.0184136	0.102976	0.658881	0.341119	1e-05	0.99998	1e-05	1e-05	1e-05	0.99997	1e-05	0.999959	1.1e-05	1e-05	1e-05	1e-05	1e-05	1e-05	1e-05	0.99995	1e-05	1e-05
PE244	XSBN	0.0313728	-0.291878	0.01894	0.102996	0.663064	0.336936	1e-05	0.99998	1e-05	1e-05	1e-05	0.99997	1e-05	0.99996	1e-05	1e-05	1e-05	1e-05	1e-05	1e-05	1e-05	0.99995	1e-05	1e-05
PE245	XSBN	0.0365789	-0.359978	0.0170948	0.0928814	0.69406	0.30594	1e-05	0.99998	1e-05	1e-05	1e-05	0.99997	1e-05	0.99996	1e-05	1e-05	1e-05	1e-05	1e-05	1e-05	1e-05	0.99995	1e-05	1e-05
PE29	XSBN	0.039839	-0.330785	0.0181865	0.112862	0.645257	0.354743	1e-05	0.99998	1e-05	1e-05	1e-05	0.99997	1e-05	0.99996	1e-05	1e-05	1e-05	1e-05	1e-05	1e-05	1e-05	0.99995	1e-05	1e-05
PE30	XSBN	0.025871	-0.324768	0.0186136	0.102976	0.655157	0.344843	1e-05	0.99998	1e-05	1e-05	1e-05	0.99997	1e-05	0.99996	1e-05	1e-05	1e-05	1e-05	1e-05	1e-05	1e-05	0.99995	1e-05	1e-05
PE11	EG	0.0715107	0.0382902	0.106624	0.0737302	0.89078	0.10922	0.895831	1e-05	0.104159	1e-05	0.99997	1e-05	1e-05	1e-05	1e-05	0.99996	1e-05	1e-05	1e-05	0.99995	1e-05	1e-05	1e-05	1e-05
PE14	EG	0.0796249	0.0511075	0.114728	0.154286	0.950617	0.049383	0.959108	1e-05	0.040882	1e-05	0.99997	1e-05	1e-05	1e-05	1e-05	0.99996	1e-05	1e-05	1e-05	0.99995	1e-05	1e-05	1e-05	1e-05
PE201	EG	0.0460371	0.0305964	0.212881	-0.176309	0.719027	0.280973	0.721405	1e-05	0.278585	1.4e-05	0.999927	1e-05	4.9e-05	1e-05	1e-05	0.991105	0.008865	1e-05	1e-05	0.979586	0.020374	1e-05	1e-05	1e-05
PE205	EG	0.0463093	0.0306445	0.213021	-0.176165	0.720722	0.279278	0.722993	1e-05	0.276997	1e-05	0.99997	1e-05	1e-05	1e-05	1e-05	0.991793	0.008177	1e-05	1e-05	0.980224	0.019736	1e-05	1e-05	1e-05
PE206	EG	0.046005	0.0307148	0.212591	-0.175914	0.711492	0.288508	0.714703	1e-05	0.285287	1.2e-05	0.998834	1e-05	0.001144	1e-05	1e-05	0.989746	0.010224	1e-05	1e-05	0.978865	0.021095	1e-05	1e-05	1e-05
PE212	EG	0.061907	0.0493751	0.150576	-0.0449003	0.819451	0.180549	0.82628	1e-05	0.17371	1e-05	0.99997	1e-05	1e-05	1e-05	1e-05	0.99996	1e-05	1e-05	1.5e-05	0.999945	1e-05	1e-05	1e-05	1e-05
PE222	EG	0.090716	0.0485356	0.0977071	0.155206	0.99999	1e-05	0.99998	1e-05	1e-05	1e-05	0.99997	1e-05	1e-05	1e-05	1e-05	0.99996	1e-05	1e-05	1e-05	0.99995	1e-05	1e-05	1e-05	1e-05
PE223	EG	0.0831687	0.0465206	0.0964145	0.160808	0.95982	0.04018	0.965741	1e-05	0.034249	1e-05	0.99997	1e-05	1e-05	1e-05	1e-05	0.99996	1e-05	1e-05	1e-05	0.99995	1e-05	1e-05	1e-05	1e-05
PE49	EG	0.0462836	0.0445401	0.159324	-0.0745696	0.716252	0.283748	0.720207	1e-05	0.279783	1e-05	0.949131	1e-05	0.050849	1e-05	1e-05	0.944444	0.055526	1e-05	1e-05	0.941575	0.058385	1e-05	1e-05	1e-05
PE224	EG	0.0817983	0.0455402	0.0952926	0.155074	0.94646	0.05354	0.952383	1e-05	0.047607	1e-05	0.99997	1e-05	1e-05	1e-05	1e-05	0.99996	1e-05	1e-05	1e-05	0.99995	1e-05	1e-05	1e-05	1e-05
PE225	EG	0.0823898	0.0466833	0.124097	0.16641	0.999968	3.2e-05	0.99998	1e-05	1e-05	1e-05	0.99997	1e-05	1e-05	1e-05	1e-05	0.99996	1e-05	1e-05	1e-05	0.99995	1e-05	1e-05	1e-05	1e-05
PE226	EG	0.0888962	0.0483224	0.108672	0.179705	0.99999	1e-05	0.99998	1e-05	1e-05	1e-05	0.99997	1e-05	1e-05	1e-05	1e-05	0.99996	1e-05	1e-05	1e-05	0.999949	1e-05	1.1e-05	1e-05	1e-05
PE230	EG	0.0797392	0.0469833	0.0945324	0.157108	0.944998	0.055002	0.951827	1e-05	0.048163	1e-05	0.99997	1e-05	1e-05	1e-05	1e-05	0.99996	1e-05	1e-05	1e-05	0.99995	1e-05	1e-05	1e-05	1e-05
PE236	EG	0.0602821	0.0429643	0.158209	-0.0526799	0.81055	0.18945	0.815266	1e-05	0.184724	1e-05	0.99997	1e-05	1e-05	1e-05	1e-05	0.99996	1e-05	1e-05	1e-05	0.99995	1e-05	1e-05	1e-05	1e-05
PE32	EG	0.0620096	0.0493717	0.150732	-0.0448397	0.819657	0.180343	0.826447	1e-05	0.173543	1e-05	0.99997	1e-05	1e-05	1e-05	1e-05	0.99996	1e-05	1e-05	1e-05	0.99995	1e-05	1e-05	1e-05	1e-05
PE13	EG	0.0891785	0.0480926	0.0962468	0.163618	0.99999	1e-05	0.99998	1e-05	1e-05	0.032929	0.967051	1e-05	1e-05	1.6e-05	1e-05	0.969886	1e-05	0.030078	0.004529	0.995431	1e-05	1e-05	1e-05	1e-05
PE233	EG	0.0947779	0.0473038	0.0937339	0.14623	0.99999	1e-05	0.99998	1e-05	1e-05	0.048162	0.951818	1e-05	1e-05	1.6e-05	1.4e-05	0.952599	1e-05	0.047361	0.033545	0.966415	1e-05	1e-05	1e-05	1e-05
PE31	UP	0.0836222	0.0130439	0.0939674	-0.041318	0.916963	0.083037	0.888154	0.044368	0.067478	0.28132	0.682789	0.035881	1e-05	0.031683	0.001337	0.687049	1e-05	0.279921	0.282657	0.626837	1e-05	1e-05	0.090476	1e-05
PE204	EG	0.0877075	0.045413	0.0487769	0.115034	0.992079	0.007921	0.99998	1e-05	1e-05	0.308323	0.691657	1e-05	1e-05	1e-05	1e-05	0.694089	1e-05	0.305881	0.296907	0.703053	1e-05	1e-05	1e-05	1e-05
PE229	EG	0.0869662	0.0377551	0.060057	-0.020052	0.953468	0.046532	0.9497	1e-05	0.05029	0.372252	0.627728	1e-05	1e-05	1e-05	1e-05	0.628717	1e-05	0.371253	0.369055	0.630905	1e-05	1e-05	1e-05	1e-05
PE150	EG	0.0791729	0.0432482	0.0517877	0.00630293	0.918814	0.081186	0.925578	1e-05	0.074412	0.384115	0.588838	1e-05	0.027037	1e-05	1e-05	0.589773	0.028269	0.381938	0.385347	0.583803	0.03082	1e-05	1e-05	1e-05
PE34	UP	0.00105217	0.0282039	-0.0549853	0.0135856	0.99999	1e-05	0.69998	1e-05	0.30001	0.651937	0.348043	1e-05	1e-05	1e-05	1e-05	0.349358	1e-05	0.650612	0.646145	0.353815	1e-05	1e-05	1e-05	1e-05
PE35	UP	0.0110833	0.0319059	-0.0327211	0.0245192	0.99999	1e-05	0.69998	1e-05	0.30001	0.603147	0.396833	1e-05	1e-05	1e-05	1e-05	0.397662	1e-05	0.602308	0.596033	0.40392	1e-05	1.1e-05	1.7e-05	1e-05
PE38	UP	0.0110192	0.0209466	-0.05695	0.0261306	0.99999	1e-05	0.686308	0.013682	0.30001	0.594833	0.405147	1e-05	1e-05	1e-05	1e-05	0.405664	1e-05	0.594306	0.588134	0.411826	1e-05	1e-05	1e-05	1e-05
PE187	UP	0.0538225	0.0318751	-0.0502618	0.0190904	0.963117	0.036883	0.661436	1e-05	0.338554	0.574706	0.394932	1e-05	0.030352	1e-05	1e-05	0.394248	0.0318	0.573932	0.566196	0.403085	0.03069	1e-05	1e-05	1e-05
PE51	UP	0.0536299	0.0262065	-0.0368719	0.0187051	0.959006	0.040994	0.657052	1e-05	0.342938	0.51208	0.457799	1e-05	0.03011	1e-05	0.006489	0.458379	0.024778	0.510343	0.505576	0.462921	0.024492	1e-05	1e-05	0.006991
PE9	UP	0.0599126	0.0146044	-0.0424297	0.00290379	0.99999	1e-05	0.671682	0.028308	0.30001	0.511627	0.477821	0.010541	1e-05	0.007978	1e-05	0.479538	1e-05	0.512464	0.507985	0.481775	1e-05	0.01021	1e-05	1e-05
PE170	UP	0.0120874	0.0305524	-0.0358339	0.0194156	0.951379	0.048621	0.643994	1e-05	0.355996	0.450468	0.525851	1e-05	0.023671	1e-05	1e-05	0.522765	0.026275	0.45094	0.451894	0.519863	0.028213	1e-05	1e-05	1e-05
PE194	UP	0.0572111	0.0340237	-0.0156647	0.00393426	0.971301	0.028699	0.67125	1e-05	0.32874	0.439339	0.552187	1e-05	0.008463	1e-05	1e-05	0.552776	0.008981	0.438223	0.430675	0.562541	0.006754	1e-05	1e-05	1e-05
PE171	UP	0.042311	0.0216573	-0.0698078	0.00748155	0.886821	0.113179	0.582426	0.007568	0.410006	0.537121	0.342098	1e-05	0.12077	1e-05	1e-05	0.344381	0.118114	0.537485	0.532957	0.350108	0.116905	1e-05	1e-05	1e-05
PE158	UP	0.0502922	0.0260568	0.00582866	-0.0114904	0.970719	0.029281	0.667692	1e-05	0.332298	0.31894	0.671577	1e-05	0.009472	1.2e-05	1e-05	0.670861	0.010996	0.318121	0.31937	0.627879	1e-05	1e-05	0.05272	1e-05
PE61	UP	0.0488385	0.0320947	-0.0287576	0.0402787	0.931964	0.068036	0.632216	1e-05	0.367774	0.430404	0.509457	1e-05	0.060128	1e-05	1e-05	0.511104	0.060332	0.428544	0.423366	0.516121	0.060483	1e-05	1e-05	1e-05
PE185	UP	0.0026288	0.0213672	-0.142987	-0.0487418	0.648581	0.351419	0.651718	1e-05	0.348272	0.664024	1e-05	1e-05	0.335956	1e-05	1e-05	1e-05	0.334644	0.665326	0.665497	1e-05	0.334463	1e-05	1e-05	1e-05
PE57	UP	0.0382329	0.032487	-0.004073	0.0514713	0.891932	0.108068	0.894234	1e-05	0.105756	0.534922	0.390819	1e-05	0.074248	1e-05	1e-05	0.395352	0.072215	0.532413	0.523069	0.406618	0.070283	1e-05	1e-05	1e-05
PE55	UP	0.0449945	0.0337608	-0.00400658	0.04007	0.940203	0.059797	0.943156	1e-05	0.056834	0.55458	0.419066	1e-05	0.026344	1e-05	1e-05	0.422522	0.025143	0.552315	0.543655	0.432484	0.023832	1e-05	1e-05	1e-05
PE162	UP	0.0024792	0.034274	-0.0257256	0.00492167	0.666085	0.333915	0.672593	1e-05	0.327397	0.505115	0.175939	1e-05	0.318936	1e-05	1e-05	0.175931	0.317457	0.506592	0.506329	0.176626	0.317015	1e-05	1e-05	1e-05
PE163	UP	0.0027915	0.034213	-0.0255897	0.00500735	0.667446	0.332554	0.673908	1e-05	0.326082	0.505656	0.17685	1e-05	0.317484	1e-05	1e-05	0.17685	0.316043	0.507087	0.506838	0.177517	0.315615	1e-05	1e-05	1e-05
PE174	UP	-0.0210085	0.0231561	-0.143244	-0.0334786	0.514922	0.485078	0.523328	1e-05	0.476662	0.529132	1e-05	1e-05	0.470848	1e-05	1e-05	1e-05	0.469303	0.530667	0.532016	1e-05	0.467944	1e-05	1e-05	1e-05
PE54	UP	0.0122959	0.00909426	-0.0115384	-0.0277778	0.721649	0.278351	0.69026	0.052987	0.256753	0.483177	0.226325	0.048024	0.242474	0.030263	0.056399	0.226811	0.204751	0.481777	0.46356	0.206602	0.215179	1e-05	0.114639	1e-05
PE33	UP	0.0365728	0.0377594	0.0202824	0.0109897	0.891706	0.108294	0.892739	1e-05	0.107251	0.472405	0.453545	1e-05	0.07404	1.5e-05	1e-05	0.455165	0.076616	0.468194	0.468664	0.4541	0.077206	1e-05	1e-05	1e-05
PE113	UP	0.0202279	0.015013	-0.00665781	-0.0156924	0.774291	0.225709	0.754659	0.031628	0.213713	0.507655	0.27816	0.023793	0.190392	1e-05	0.094583	0.27769	0.123917	0.5038	0.471741	0.25398	0.139122	1e-05	0.135136	1e-05
PE114	UP	0.0202212	0.0149618	-0.00639376	-0.0138217	0.777203	0.222797	0.756736	0.033075	0.210189	0.506592	0.281236	0.025705	0.186467	1e-05	0.095033	0.280526	0.120696	0.503736	0.473036	0.258893	0.138689	1e-05	0.129362	1e-05
PE169	UP	-0.0341053	0.016695	-0.0729887	0.00165052	0.485315	0.514685	0.479146	0.022626	0.498228	0.473552	1e-05	0.017398	0.50904	1e-05	0.112582	1e-05	0.419554	0.467844	0.462887	1e-05	0.439934	1e-05	0.023541	0.073619
PE190	UP	0.0085146	0.0400675	0.0102338	-0.0465651	0.703409	0.296591	0.710395	1e-05	0.289595	0.414176	0.332245	1e-05	0.25357	1e-05	1e-05	0.331294	0.253726	0.414961	0.414741	0.330547	0.254682	1e-05	1e-05	1e-05
PE56	UP	0.0187486	-0.00122921	0.079967	-0.0529525	0.76768	0.23232	0.715217	0.081827	0.202956	0.261045	0.526105	0.065664	0.147185	0.027906	0.131871	0.526906	0.054726	0.25859	0.253035	0.471746	0.091577	1e-05	0.162533	0.0211
PE50	UP	-0.0085045	0.0387412	0.0175013	-0.014443	0.60109	0.39891	0.607518	1e-05	0.392472	0.29517	0.358587	1e-05	0.346234	1e-05	1e-05	0.361062	0.34303	0.295888	0.297923	0.359058	0.342989	1e-05	1e-05	1e-05
PE37	UP	0.0125894	0.0277228	0.0379414	0.0493235	0.731262	0.268738	0.734203	1e-05	0.265787	0.311501	0.470649	1e-05	0.21784	1e-05	0.069688	0.469979	0.155193	0.305129	0.292164	0.463725	0.185114	1e-05	0.054921	0.004064
PE140	UP	-0.0199968	0.0359767	0.0268502	0.0314817	0.661636	0.338364	0.669217	1e-05	0.330773	0.285099	0.432336	1e-05	0.282555	1e-05	1e-05	0.431051	0.28273	0.286199	0.287041	0.430604	0.282325	1e-05	1e-05	1e-05
PE12	UP	-0.0319316	0.0306788	0.0092032	0.00543425	0.482124	0.517876	0.489839	0.004407	0.505754	0.248858	0.272864	0.004247	0.47403	0.002003	0.027209	0.277909	0.448342	0.244538	0.250336	0.271527	0.443367	1.1e-05	1e-05	0.03475
PE16	UP	-0.0292661	0.0324572	-0.0110502	5.53e-06	0.531182	0.468818	0.541226	1e-05	0.458764	0.3548	0.204542	1e-05	0.440648	1e-05	1e-05	0.207552	0.43621	0.356218	0.36066	0.203437	0.435872	1e-05	1e-05	1e-05
PE15	EG	0.0379916	0.0314953	0.045496	0.0625092	0.654215	0.345785	0.659685	1e-05	0.340305	0.137366	0.591777	1e-05	0.270847	1e-05	0.023066	0.590741	0.250722	0.135461	0.136351	0.58858	0.252939	1e-05	1e-05	0.022111
PE41	UP	0.0127847	0.00443007	0.118018	-0.107074	0.741204	0.258796	0.700975	0.067137	0.231887	0.109033	0.702437	0.046049	0.14248	0.01779	0.093641	0.699432	0.079783	0.109355	0.088557	0.633407	0.091945	1e-05	0.186071	1e-05
PE45	UP	-0.01162	0.0428971	0.0347654	0.0145553	0.584341	0.415659	0.593296	1e-05	0.406694	0.196506	0.450191	1e-05	0.353293	1e-05	1e-05	0.454074	0.35277	0.193136	0.19202	0.456425	0.351525	1e-05	1e-05	1e-05
PE46	UP	-0.0165999	0.0434387	0.0242431	0.00205936	0.556597	0.443403	0.565949	1e-05	0.434041	0.223491	0.382927	1e-05	0.393572	1e-05	1e-05	0.384437	0.393841	0.221702	0.220853	0.38646	0.39265	1.6e-05	1e-05	1e-05
PE235	UP	-0.0352864	0.0351668	0.0273949	0.0527317	0.436255	0.563745	0.444561	1e-05	0.555429	0.134707	0.354609	1e-05	0.510673	1e-05	1e-05	0.352477	0.505521	0.141982	0.140543	0.354996	0.504431	1e-05	1e-05	1e-05
PE237	UP	-0.038422	7.74e-05	0.0231761	-0.049486	0.379186	0.620814	0.326654	0.082309	0.591037	0.095893	0.261963	0.079542	0.562603	0.053517	0.084391	0.261127	0.503038	0.097927	0.081676	0.19767	0.518406	1e-05	0.202227	1e-05
PE47	UP	-0.029582	0.00979791	0.0589325	-0.0887173	0.496439	0.503561	0.444578	0.078475	0.476947	0.094093	0.408239	0.06975	0.427918	0.071566	1e-05	0.408074	0.425552	0.094797	0.088984	0.325762	0.386396	1e-05	0.198838	1e-05
PE178	UP	0.0182772	0.0338029	0.0559143	0.0658527	0.771108	0.228892	0.774596	1e-05	0.225394	0.24336	0.590031	1e-05	0.166599	1e-05	0.02458	0.591688	0.143165	0.240556	0.243785	0.58314	0.160648	1e-05	0.012408	1e-05
PE208	UP	0.0056168	-0.00491441	0.116293	-0.00834565	0.701851	0.298149	0.638943	0.096249	0.264808	0.062625	0.66003	0.084511	0.192834	0.059391	0.089556	0.657634	0.130239	0.06318	0.047887	0.607219	0.132356	0.017656	0.174391	0.020491
PE217	UP	0.0333531	-0.00183815	0.135333	-0.0978754	0.880899	0.119101	0.829322	0.081031	0.089647	0.143619	0.758347	0.063817	0.034217	0.058128	0.010677	0.75801	0.027806	0.145378	0.12145	0.685313	1e-05	1e-05	0.193207	1e-05
PE203	UP	-0.0321571	0.044315	0.0767216	0.113881	0.74644	0.25356	0.75229	1e-05	0.2477	0.055088	0.773158	1e-05	0.171744	1e-05	1e-05	0.77731	0.170685	0.051985	0.04142	0.786244	0.172306	1e-05	1e-05	1e-05
PE23	UP	0.00446747	0.0182474	0.115217	-0.0826416	0.704361	0.295639	0.680573	0.042118	0.277309	0.054174	0.726841	0.031118	0.187868	0.017578	0.049942	0.724874	0.152859	0.054747	0.04076	0.687805	0.153438	1e-05	0.117977	1e-05
PE39	UP	0.0148839	0.00681452	0.13786	-0.153245	0.831625	0.168375	0.799313	0.046602	0.154085	0.117133	0.795658	0.009189	0.078021	1e-05	0.047728	0.791938	0.044723	0.115601	0.073581	0.714827	1e-05	1e-05	0.211562	1e-05
PE40	UP	0.0148541	-0.00481355	0.113035	0.0287754	0.727299	0.272701	0.660403	0.0992	0.240397	0.03364	0.718675	0.094095	0.15359	0.074422	0.065448	0.716681	0.107845	0.035604	0.009454	0.690231	0.114929	0.035681	0.149695	1e-05
PE53	UP	-0.00594454	0.0109822	0.136145	-0.149271	0.786363	0.213637	0.76267	0.034976	0.202354	0.096082	0.78289	1e-05	0.121018	1e-05	0.023813	0.77896	0.102867	0.09435	0.033078	0.710777	0.02638	1e-05	0.229745	1e-05
PE228	UP	-0.00143878	0.0219011	0.0804258	-0.0650761	0.420526	0.579474	0.392322	0.046598	0.56108	1e-05	0.472473	0.036148	0.49137	0.038362	1e-05	0.473075	0.488543	1e-05	1e-05	0.413672	0.463912	1e-05	0.122386	1e-05
PE70	UP	0.0136494	0.0348229	0.0943519	-0.0432683	0.499639	0.500361	0.507167	1e-05	0.492823	0.012604	0.57748	1e-05	0.409906	1e-05	0.023987	0.573672	0.386015	0.016316	0.018154	0.570612	0.387998	1e-05	1e-05	0.023216
PE42	UP	-0.0247962	0.0351832	0.0555068	0.0607584	0.263411	0.736589	0.269408	1e-05	0.730582	1e-05	0.328491	1e-05	0.671489	1e-05	1e-05	0.334427	0.665543	1e-05	1e-05	0.33529	0.66467	1e-05	1e-05	1e-05
PE43	UP	-0.0209962	0.0389263	0.0509349	0.0650542	0.284989	0.715011	0.291166	1e-05	0.708824	1e-05	0.350458	1e-05	0.649522	1e-05	1e-05	0.355393	0.644577	1e-05	1e-05	0.356902	0.643058	1e-05	1e-05	1e-05
PE44	UP	-0.0200637	0.0234434	0.0608294	-0.0743756	0.308959	0.691041	0.2889	0.037692	0.673408	1e-05	0.353276	0.025433	0.621281	0.031308	1e-05	0.350956	0.617716	1e-05	1e-05	0.280001	0.59309	1e-05	0.126879	1e-05
PE48	UP	-0.00578664	0.00569196	0.0769638	-0.0834583	0.404387	0.595613	0.346101	0.087552	0.566347	1e-05	0.41784	0.072455	0.509695	0.068127	0.019144	0.421556	0.491163	1e-05	1e-05	0.32171	0.459027	1e-05	0.219233	1e-05
PE146	UP	0.0140513	0.0286807	0.069274	0.0500173	0.499234	0.500766	0.500604	0.007705	0.491691	1e-05	0.588565	1e-05	0.411415	1e-05	0.062654	0.580587	0.356739	1e-05	1e-05	0.579004	0.350805	1e-05	1e-05	0.07016
PE137	SC	-0.0510063	-0.0238812	0.0187011	-0.00849198	0.168256	0.831744	0.167107	0.014012	0.818881	1e-05	0.19859	0.011311	0.790088	1e-05	0.068587	0.197034	0.734359	1e-05	1e-05	0.199413	0.739062	1e-05	1e-05	0.061495
PE18	SC	-0.0524692	-0.00321422	0.0195656	0.0203156	0.150317	0.849683	0.1239	0.065794	0.810305	1e-05	0.146986	0.066081	0.786923	1e-05	0.300462	0.134446	0.565072	1e-05	1e-05	0.133213	0.545551	1e-05	1e-05	0.321206
PE8	SC	-0.0492127	-0.0140452	0.0367304	0.0534309	0.281752	0.718248	0.269599	0.034613	0.695788	1e-05	0.323333	0.033702	0.642955	1e-05	0.202974	0.31162	0.485386	1e-05	1e-05	0.310934	0.506635	1e-05	0.01871	0.1637
PE177	SC	-0.0545875	-0.001559	-0.000765707	0.000432334	0.05262	0.94738	0.026191	0.057063	0.916746	0.014017	0.016294	0.056314	0.913375	1e-05	0.359955	1e-05	0.640015	1e-05	1.1e-05	1e-05	0.685278	1e-05	0.043765	0.270926
PE123	SC	-0.0567507	-0.00237168	-0.0128113	0.0295144	0.046821	0.953179	0.000934	0.091578	0.907488	1e-05	0.009014	0.086902	0.904073	1e-05	0.408018	1e-05	0.591952	1e-05	1e-05	1e-05	0.572559	1e-05	1e-05	0.427401
PE125	SC	-0.0588134	-0.0257727	-0.00739951	0.0431191	0.051489	0.948511	1e-05	0.137569	0.862421	1e-05	1e-05	0.137798	0.862182	1e-05	0.470744	1e-05	0.529226	1e-05	1e-05	1e-05	0.518449	1e-05	1e-05	0.481511
PE63	SC	-0.0578715	-0.0259728	-0.016121	0.0420572	0.04564	0.95436	1e-05	0.139879	0.860111	1.5e-05	1e-05	0.138949	0.861026	1e-05	0.549049	1e-05	0.450921	1e-05	1e-05	1e-05	0.432835	1e-05	1e-05	0.567125
PE64	SC	-0.0578407	-0.0260272	-0.0160982	0.0421825	0.04599	0.95401	1e-05	0.140409	0.859581	1e-05	1e-05	0.139482	0.860498	1e-05	0.549901	1e-05	0.450069	1e-05	1e-05	1e-05	0.432194	1e-05	1e-05	0.567766
PE80	SC	-0.0543321	-0.0234265	-0.0203988	0.0510214	0.073413	0.926587	1e-05	0.153118	0.846872	1e-05	0.008756	0.148563	0.842671	1e-05	0.56209	1.5e-05	0.437875	1e-05	1e-05	1e-05	0.412005	1e-05	1e-05	0.587955
PE131	SC	-0.0484556	-0.066434	-0.0108362	0.07876	0.133718	0.866282	1e-05	0.25658	0.74341	1e-05	1e-05	0.256405	0.743575	0.063402	0.630359	1e-05	0.306219	1e-05	1e-05	1e-05	0.278169	0.060932	1e-05	0.660869
PE20	SC	-0.0486574	-0.0503799	-0.0111199	0.0634782	0.123015	0.876985	1e-05	0.222333	0.777657	1e-05	1e-05	0.222083	0.777897	0.024855	0.639523	1e-05	0.335602	1e-05	1e-05	1e-05	0.327929	0.024722	1e-05	0.64732
PE184	SC	-0.056027	-0.0253993	-0.0261289	0.0550784	0.061116	0.938884	1e-05	0.148004	0.851986	1e-05	1e-05	0.147105	0.852875	1e-05	0.595455	1e-05	0.404515	1e-05	1e-05	1e-05	0.370255	1e-05	1e-05	0.629705
PE96	SC	-0.0516918	-0.0383225	-0.0159388	0.0647776	0.08751	0.91249	1e-05	0.190629	0.809361	1e-05	1e-05	0.190248	0.809732	1e-05	0.716937	1e-05	0.283033	1e-05	1e-05	1e-05	0.242626	1e-05	1e-05	0.757334
PE129	SC	-0.0340209	-0.0856497	0.0096964	0.0642268	0.232881	0.767119	0.020024	0.33452	0.645457	1e-05	0.036777	0.327281	0.635932	0.146838	0.602513	0.022187	0.228452	1e-05	1e-05	0.030239	0.220443	0.137458	0.015943	0.595907
PE134	SC	-0.0236189	-0.11881	0.01451	0.0850384	0.307419	0.692581	0.026462	0.427568	0.54597	1e-05	0.042352	0.421593	0.536045	0.185108	0.753004	0.0233	0.038579	1e-05	1e-05	0.015683	0.05167	0.167436	0.069985	0.695216
PE122	SC	-0.0266194	-0.146122	-0.00965231	0.107837	0.298482	0.701518	1e-05	0.484659	0.515331	1e-05	1e-05	0.484768	0.515212	0.233457	0.766498	1.7e-05	1.8e-05	1e-05	1e-05	1.1e-05	1e-05	0.232441	1e-05	0.767518
PE84	SC	-0.0240848	-0.12802	-0.0170236	0.079618	0.306468	0.693532	0.020755	0.452218	0.527026	0.02939	1e-05	0.445415	0.525185	0.176685	0.823285	1e-05	1e-05	1e-05	1.1e-05	1e-05	1e-05	0.156102	0.060859	0.783007
PE126	SC	-0.0408267	-0.0858059	-0.0084694	0.0871722	0.177507	0.822493	1e-05	0.320174	0.679816	1e-05	1e-05	0.319581	0.680399	1.1e-05	0.999959	1e-05	1e-05	1e-05	1e-05	1e-05	1e-05	1e-05	1e-05	0.99995
PE127	SC	-0.0470326	-0.0732438	-0.0117349	0.105105	0.127585	0.872415	1e-05	0.279952	0.720038	1e-05	1e-05	0.279333	0.720647	1e-05	0.999959	1e-05	1.1e-05	1e-05	1e-05	1e-05	1e-05	1e-05	1e-05	0.99995
PE142	SC	-0.0469167	-0.0725969	-0.0115013	0.104026	0.12696	0.87304	1e-05	0.279245	0.720745	1e-05	1e-05	0.278629	0.721351	1e-05	0.999959	1e-05	1.1e-05	1e-05	1e-05	1e-05	1e-05	1e-05	1e-05	0.99995
PE72	SC	-0.0473577	-0.0819458	-0.0163769	0.0939305	0.129458	0.870542	1e-05	0.292202	0.707788	1e-05	1e-05	0.291433	0.708547	1e-05	0.99996	1e-05	1e-05	1e-05	1e-05	1e-05	1e-05	1e-05	1e-05	0.99995
PE81	SC	-0.0458071	-0.0699457	-0.00592223	0.0834475	0.136178	0.863822	1e-05	0.275692	0.724298	1e-05	1e-05	0.275281	0.724699	1.5e-05	0.999949	1e-05	1.6e-05	1e-05	1e-05	1e-05	1.1e-05	1e-05	1e-05	0.999949
PE85	SC	-0.0413033	-0.091556	-0.0200137	0.10161	0.173583	0.826417	1e-05	0.328986	0.671004	1e-05	1e-05	0.328672	0.671308	1e-05	0.99996	1e-05	1e-05	1e-05	1e-05	1e-05	1e-05	1e-05	1e-05	0.99995
PE199	SC	-0.0145658	-0.174393	0.000597855	0.11615	0.390152	0.609848	1e-05	0.591337	0.408653	1e-05	1e-05	0.591653	0.408327	0.428726	0.504258	1e-05	0.066996	1e-05	1e-05	1e-05	0.042986	0.421643	1e-05	0.535342
PE112	SC	-0.0356218	-0.075868	-0.0280534	-0.0159516	0.221434	0.778566	0.01598	0.299067	0.684953	0.031431	1e-05	0.287681	0.680878	0.080665	0.72975	1e-05	0.189566	1e-05	1e-05	1e-05	0.259403	0.00379	0.261723	0.475065
PE1	SC	-0.0504592	-0.103278	0.019594	-0.145484	0.455739	0.544261	0.224935	0.331226	0.44384	0.095955	0.154413	0.326484	0.423147	0.154929	0.526001	0.141239	0.082537	0.095295	1e-05	0.05307	0.196064	1e-05	0.679095	0.071751
PE186	SC	-0.043966	-0.0474693	-0.00306835	-0.000559056	0.170086	0.829914	0.003959	0.240964	0.755077	1e-05	0.015097	0.234943	0.749951	0.108764	0.44726	0.000427	0.443539	1e-05	1e-05	1e-05	0.450866	0.065769	0.105919	0.377426
PE2	SC	-0.00778736	-0.124748	0.0349216	-0.139259	0.414589	0.585411	0.162643	0.372984	0.464373	0.00669	0.181584	0.372463	0.439263	0.143818	0.684696	0.171466	1e-05	1e-05	1e-05	1e-05	0.113864	1e-05	0.693013	0.193094
PE4	SC	-0.036213	-0.0688216	-0.0264199	-0.05954	0.227368	0.772632	0.043711	0.267158	0.689131	0.051004	1e-05	0.259786	0.6892	0.086475	0.568095	1e-05	0.31449	0.030931	1.2e-05	1e-05	0.390285	1e-05	0.312164	0.297519
PE5	SC	-0.00897781	-0.132231	-0.0242656	-0.171078	0.410308	0.589692	0.135636	0.396306	0.468057	0.141656	1e-05	0.388085	0.470249	0.189568	0.573116	1e-05	0.10411	0.133196	1e-05	1e-05	0.224724	1e-05	0.75016	0.025085
PE58	SC	-0.0505529	-0.0406142	-0.0168262	0.0338704	0.127534	0.872466	1e-05	0.206331	0.793659	1e-05	1e-05	0.206524	0.793456	0.088912	0.374694	1e-05	0.536375	1e-05	1e-05	1e-05	0.522917	0.086555	0.002126	0.388381
PE74	SC	-0.0511448	-0.0480075	-0.0100048	0.0440404	0.122015	0.877985	1e-05	0.207577	0.792413	1e-05	1e-05	0.207568	0.792412	0.096158	0.35743	1e-05	0.546392	1e-05	1e-05	1e-05	0.533521	0.094023	1e-05	0.372426
PE60	SC	-0.0375557	-0.0817398	-0.00365473	0.0373664	0.222409	0.777591	0.019472	0.312543	0.667985	1e-05	0.02729	0.309981	0.662719	0.183449	0.404847	0.022115	0.389579	1e-05	1e-05	0.002	0.39869	0.162597	0.078733	0.35797
PE83	SC	-0.0263205	-0.0464111	0.000488695	-0.109002	0.285018	0.714982	0.162812	0.176588	0.660599	0.079534	0.095959	0.173985	0.650522	0.060067	0.365867	0.100568	0.408959	0.064539	1e-05	1e-05	0.529598	1e-05	0.470362	1e-05
PE69	NC	-0.0624284	-0.00227368	-0.0127464	0.0217846	0.009529	0.990471	1e-05	0.073974	0.926016	1e-05	1e-05	0.074003	0.925977	1.6e-05	0.329959	1e-05	0.670006	1e-05	1e-05	1e-05	0.652547	1e-05	1e-05	0.347413
PE136	NC	-0.0607845	-0.00823363	-0.00445019	0.0154887	0.030983	0.969017	1e-05	0.090674	0.909316	1e-05	1e-05	0.090894	0.909086	1e-05	0.357489	1.1e-05	0.64248	1e-05	1e-05	1e-05	0.634631	1e-05	1e-05	0.365329
PE103	NC	-0.0570067	-0.00300534	-0.0211128	0.0023222	0.067502	0.932498	0.007649	0.097742	0.894608	0.016552	1e-05	0.091969	0.891469	0.025556	0.273185	1e-05	0.69198	0.009268	0.009291	1e-05	0.696508	0.020845	0.022883	0.250464
PE153	SC	-0.0524805	-0.00615946	-0.00153866	-0.00241011	0.075617	0.924383	0.032488	0.081225	0.886287	0.013915	0.024681	0.08014	0.881263	0.013747	0.341631	0.01517	0.629443	1e-05	1e-05	1e-05	0.680823	1e-05	0.090971	0.228176
PE111	SC	-0.0473354	-0.0235048	0.021454	-0.0417234	0.131646	0.868354	0.04919	0.132725	0.818085	1e-05	0.072266	0.125691	0.802033	0.050949	0.285313	0.063844	0.599883	1e-05	1e-05	1e-05	0.67774	1e-05	0.227183	0.095046
PE82	SC	-0.0548178	-0.0182446	0.00654556	0.00585826	0.084872	0.915128	0.003549	0.137718	0.858733	1e-05	0.019535	0.129423	0.851033	0.060534	0.267828	0.009688	0.661939	1e-05	1e-05	1e-05	0.689228	0.046367	0.065844	0.198542
PE121	SC	-0.0425066	-0.0684315	0.00257082	0.0481179	0.18725	0.81275	1e-05	0.267949	0.732041	1e-05	1e-05	0.268585	0.731395	0.171717	0.318433	1.1e-05	0.509829	1e-05	1e-05	1e-05	0.503128	0.158457	0.03578	0.302615
PE119	NC	-0.0627203	0.00174598	-0.0122261	0.0226066	0.025771	0.974229	1e-05	0.068303	0.931687	1e-05	1e-05	0.067725	0.932255	1e-05	0.284254	1e-05	0.715716	1e-05	1e-05	1e-05	0.696859	1e-05	1e-05	0.303101
PE183	NC	-0.0609168	0.00167878	-0.0119542	0.0118321	0.036817	0.963183	1e-05	0.082992	0.916998	1e-05	1e-05	0.082864	0.917116	0.024535	0.218135	1e-05	0.75731	1e-05	1e-05	1e-05	0.744487	0.025516	1e-05	0.229967
PE27	NC	-0.0639364	0.0156814	-0.0169374	0.0121987	1e-05	0.99999	1e-05	0.03803	0.96196	1e-05	1e-05	0.036848	0.963132	1e-05	0.201501	1e-05	0.798469	1e-05	1e-05	1e-05	0.801049	1e-05	1e-05	0.198911
PE91	NC	-0.05878	0.00550811	-0.0317707	0.0134066	0.059667	0.940333	0.026011	0.071015	0.902975	0.032425	1e-05	0.065059	0.902505	1e-05	0.223148	1e-05	0.746315	0.030516	0.030273	1e-05	0.736431	1e-05	1e-05	0.233266
PE99	NC	-0.0667813	0.0229872	-0.0133256	-0.00419303	1e-05	0.99999	1e-05	1e-05	0.99998	1e-05	1e-05	1e-05	0.99997	1e-05	0.105488	1e-05	0.894482	1e-05	1e-05	1e-05	0.887258	1e-05	1e-05	0.112702
PE135	NC	-0.0623305	0.0210811	-0.0151105	-0.0160077	0.000365	0.999635	0.006267	0.000639	0.993094	0.008814	1e-05	1e-05	0.991166	1e-05	0.126027	1e-05	0.873943	1e-05	1.1e-05	1e-05	0.889652	1e-05	1e-05	0.110307
PE195	NC	-0.0558987	0.0164499	-0.023807	0.00702877	0.053591	0.946409	0.046549	0.022999	0.930452	0.049117	1e-05	0.019327	0.931546	1e-05	0.165102	1e-05	0.794242	0.040636	0.043312	1e-05	0.795362	1e-05	1e-05	0.161296
PE118	NC	-0.0613413	0.0211322	-0.00282444	0.00736227	0.033947	0.966053	0.025266	0.019929	0.954805	1e-05	0.035365	0.017372	0.947253	1e-05	0.097451	0.031763	0.870767	1e-05	1e-05	0.036936	0.873178	1e-05	1e-05	0.089855
PE139	NC	-0.0678729	0.0213743	-0.0075702	0.0109487	1e-05	0.99999	1e-05	1e-05	0.99998	1e-05	1e-05	1e-05	0.99997	1e-05	0.092857	1.5e-05	0.907108	1e-05	1e-05	1e-05	0.889229	1e-05	1e-05	0.110731
PE77	NC	-0.0683964	0.0220203	-0.0078187	0.0102976	1e-05	0.99999	1e-05	1e-05	0.99998	1e-05	1e-05	1e-05	0.99997	1e-05	0.089643	1.5e-05	0.910322	1e-05	1e-05	1.1e-05	0.890998	1e-05	1e-05	0.108961
PE79	NC	-0.0673659	0.0286287	-0.013281	-0.00100177	1e-05	0.99999	1e-05	1e-05	0.99998	1e-05	1e-05	1e-05	0.99997	1.1e-05	0.075182	1.2e-05	0.924785	1e-05	1.2e-05	1e-05	0.917227	1.2e-05	1e-05	0.082729
PE215	NC	-0.0662206	0.0270783	-0.0094639	-0.00626718	1e-05	0.99999	1e-05	1e-05	0.99998	1e-05	1e-05	1e-05	0.99997	1e-05	0.05869	1e-05	0.94128	1e-05	1e-05	1e-05	0.947171	1e-05	1e-05	0.052789
PE221	NC	-0.0647745	0.0235096	-0.00912015	-0.0129901	1e-05	0.99999	1e-05	1e-05	0.99998	1e-05	1e-05	1e-05	0.99997	1.9e-05	0.049671	1e-05	0.95029	1e-05	1e-05	1e-05	0.965838	1e-05	1e-05	0.034122
PE67	NC	-0.06995	0.0250384	-0.0113222	-0.00381451	1e-05	0.99999	1e-05	1e-05	0.99998	1e-05	1e-05	1e-05	0.99997	1e-05	0.065032	1.3e-05	0.934935	1e-05	1e-05	1e-05	0.927331	1.2e-05	1e-05	0.072627
PE108	NC	-0.0689612	0.0280835	-0.0120616	0.00118023	1e-05	0.99999	1e-05	1e-05	0.99998	1e-05	1e-05	1e-05	0.99997	1e-05	1e-05	1e-05	0.99996	1e-05	1e-05	1e-05	0.957856	1e-05	1e-05	0.042104
PE109	NC	-0.0688293	0.0281516	-0.0121696	0.00140376	1e-05	0.99999	1e-05	1e-05	0.99998	1e-05	1e-05	1e-05	0.99997	1e-05	0.000945	1e-05	0.999025	1e-05	1e-05	1e-05	0.957371	1e-05	1e-05	0.042589
PE147	NC	-0.0640338	0.0278572	-0.00170569	-0.00438499	1e-05	0.99999	1.1e-05	1e-05	0.999979	1e-05	1e-05	1e-05	0.99997	1e-05	0.052139	1e-05	0.947831	1e-05	1e-05	1.2e-05	0.961401	1e-05	1e-05	0.038557
PE218	NC	-0.0680608	0.0263497	-0.0102668	-0.0062072	1e-05	0.99999	1e-05	1e-05	0.99998	1e-05	1e-05	1e-05	0.99997	1e-05	0.023344	1.1e-05	0.976625	1e-05	1e-05	1e-05	0.980341	1e-05	1e-05	0.019619
PE219	NC	-0.0671039	0.0216192	-0.008223	-0.00458994	1e-05	0.99999	1e-05	1e-05	0.99998	1e-05	1e-05	1e-05	0.99997	1e-05	0.025188	1e-05	0.974782	1e-05	1e-05	1e-05	0.984446	1e-05	1e-05	0.015514
PE10	NC	-0.0713864	0.0372847	-0.0112286	-0.00939628	1e-05	0.99999	1e-05	1e-05	0.99998	1e-05	1e-05	1e-05	0.99997	1e-05	1e-05	1e-05	0.99996	1e-05	1e-05	1e-05	0.999949	1.1e-05	1e-05	1e-05
PE100	NC	-0.0693482	0.0317287	-0.0136863	-0.0100772	1e-05	0.99999	1e-05	1e-05	0.99998	1e-05	1e-05	1e-05	0.99997	1e-05	1e-05	1e-05	0.99996	1e-05	1e-05	1e-05	0.99995	1e-05	1e-05	1e-05
PE101	NC	-0.0721867	0.0307353	-0.0111691	-0.00733065	1e-05	0.99999	1e-05	1e-05	0.99998	1e-05	1e-05	1e-05	0.99997	1e-05	1e-05	1e-05	0.99996	1e-05	1e-05	1e-05	0.99995	1e-05	1e-05	1e-05
PE102	NC	-0.0695453	0.0337467	-0.0125554	-0.00933651	1e-05	0.99999	1e-05	1e-05	0.99998	1e-05	1e-05	1e-05	0.99997	1e-05	1e-05	1e-05	0.99996	1e-05	1e-05	1e-05	0.99995	1e-05	1e-05	1e-05
PE104	NC	-0.0699028	0.0309076	-0.0180279	-0.00889988	1e-05	0.99999	1e-05	1e-05	0.99998	1e-05	1e-05	1e-05	0.99997	1e-05	1e-05	1e-05	0.99996	1e-05	1e-05	1e-05	0.99995	1e-05	1e-05	1e-05
PE105	NC	-0.0699194	0.0308862	-0.0180712	-0.00883264	1e-05	0.99999	1e-05	1e-05	0.99998	1e-05	1e-05	1e-05	0.99997	1e-05	1e-05	1e-05	0.99996	1e-05	1e-05	1e-05	0.99995	1e-05	1e-05	1e-05
PE106	NC	-0.071015	0.0347654	-0.0207807	-0.0145169	1e-05	0.99999	1e-05	1e-05	0.99998	1e-05	1e-05	1e-05	0.99997	1e-05	1e-05	1e-05	0.99996	1e-05	1e-05	1e-05	0.99995	1e-05	1e-05	1e-05
PE107	NC	-0.0702625	0.0346036	-0.00884649	-0.00727957	1e-05	0.99999	1e-05	1e-05	0.99998	1e-05	1e-05	1e-05	0.99997	1e-05	1.1e-05	1e-05	0.999959	1e-05	1e-05	1e-05	0.99995	1e-05	1e-05	1e-05
PE138	NC	-0.0685956	0.0285068	-0.00769457	-0.00823134	1e-05	0.99999	1e-05	1e-05	0.99998	1e-05	1e-05	1e-05	0.99997	1.7e-05	0.023227	1e-05	0.976735	1e-05	1.2e-05	1e-05	0.972051	1e-05	1e-05	0.027907
PE62	NC	-0.0669816	0.0215743	-0.00754023	-0.0103351	1e-05	0.99999	1e-05	1e-05	0.99998	1e-05	1e-05	1e-05	0.99997	1e-05	0.040259	1e-05	0.959711	1e-05	1e-05	1e-05	0.969022	1e-05	1e-05	0.030938
PE68	NC	-0.0714212	0.035834	-0.00684053	-0.00508411	1e-05	0.99999	1e-05	1e-05	0.99998	1e-05	1e-05	1e-05	0.99997	1e-05	1e-05	1e-05	0.99996	1e-05	1e-05	1e-05	0.99995	1e-05	1e-05	1e-05
PE110	NC	-0.0685789	0.0340535	-0.00995317	-0.0124712	1e-05	0.99999	1e-05	1e-05	0.99998	1e-05	1e-05	1e-05	0.99997	1e-05	1e-05	1e-05	0.99996	1e-05	1e-05	1e-05	0.99995	1e-05	1e-05	1e-05
PE116	NC	-0.0730521	0.0375267	-0.0183019	-0.0152732	1e-05	0.99999	1e-05	1e-05	0.99998	1.5e-05	1e-05	1e-05	0.999965	1e-05	1e-05	1e-05	0.99996	1e-05	1e-05	1.2e-05	0.999939	1.9e-05	1e-05	1e-05
PE120	NC	-0.0697512	0.0345208	-0.011524	-0.00987648	1e-05	0.99999	1e-05	1e-05	0.99998	1e-05	1e-05	1e-05	0.99997	1.2e-05	1e-05	1e-05	0.999958	1e-05	1e-05	1e-05	0.99995	1e-05	1e-05	1e-05
PE124	NC	-0.0697416	0.0346771	-0.0131088	-0.00468155	1e-05	0.99999	1.3e-05	1e-05	0.999977	1.1e-05	1e-05	1e-05	0.999969	1e-05	1e-05	1e-05	0.99996	1e-05	1e-05	1e-05	0.99995	1e-05	1e-05	1e-05
PE130	NC	-0.0715766	0.0336918	-0.0110293	-0.0105519	1e-05	0.99999	1.1e-05	1e-05	0.999979	1e-05	1e-05	1e-05	0.99997	1.6e-05	1e-05	1e-05	0.999954	1e-05	1e-05	1e-05	0.99995	1e-05	1e-05	1e-05
PE132	NC	-0.0716607	0.0356935	-0.0147353	-0.0094053	1e-05	0.99999	1e-05	1e-05	0.99998	1e-05	1e-05	1e-05	0.99997	1e-05	1e-05	1e-05	0.99996	1e-05	1e-05	1e-05	0.99995	1e-05	1e-05	1e-05
PE141	NC	-0.0692926	0.0341706	-0.0123944	-0.00743201	1e-05	0.99999	1e-05	1e-05	0.99998	1.6e-05	1e-05	1e-05	0.999964	1e-05	1e-05	1e-05	0.99996	1e-05	1e-05	1e-05	0.99995	1e-05	1e-05	1e-05
PE143	NC	-0.0706752	0.0360572	-0.0144434	-0.00844996	1e-05	0.99999	1e-05	1e-05	0.99998	1e-05	1e-05	1e-05	0.99997	1e-05	1e-05	1e-05	0.99996	1e-05	1.2e-05	1e-05	0.999948	1e-05	1e-05	1e-05
PE144	NC	-0.0709037	0.0332141	-0.00881102	-0.00358491	1e-05	0.99999	1e-05	1e-05	0.99998	1e-05	1e-05	1e-05	0.99997	1.9e-05	1e-05	1e-05	0.999951	1e-05	1e-05	1e-05	0.99995	1e-05	1e-05	1e-05
PE145	NC	-0.0716037	0.0386532	-0.0214966	-0.0146597	1e-05	0.99999	1e-05	1e-05	0.99998	1.6e-05	1e-05	1e-05	0.999964	1e-05	1e-05	1e-05	0.99996	1e-05	1e-05	1e-05	0.99995	1e-05	1e-05	1e-05
PE17	NC	-0.0726885	0.0383272	-0.0198618	-0.0143478	1e-05	0.99999	1e-05	1e-05	0.99998	1e-05	1e-05	1e-05	0.99997	1e-05	1e-05	1e-05	0.99996	1e-05	1e-05	1e-05	0.99995	1e-05	1e-05	1e-05
PE180	NC	-0.0705725	0.0332621	-0.0108113	-0.00806304	1e-05	0.99999	1e-05	1e-05	0.99998	1e-05	1e-05	1e-05	0.99997	1e-05	1e-05	1e-05	0.99996	1e-05	1e-05	1e-05	0.99995	1e-05	1e-05	1e-05
PE181	NC	-0.0663318	0.0327034	-0.0131728	-0.00788655	0.013031	0.986969	0.012972	1e-05	0.987018	0.013123	1e-05	1e-05	0.986857	1e-05	1e-05	1e-05	0.984691	0.015279	0.015661	1e-05	0.984299	1e-05	1e-05	1e-05
PE182	NC	-0.0696071	0.033777	-0.0131129	-0.0100374	1e-05	0.99999	1e-05	1e-05	0.99998	1e-05	1e-05	1e-05	0.99997	1e-05	1e-05	1e-05	0.99996	1e-05	1e-05	1e-05	0.99995	1e-05	1e-05	1e-05
PE19	NC	-0.0687868	0.0299667	-0.0114068	-0.0150588	1e-05	0.99999	1e-05	1e-05	0.99998	1e-05	1e-05	1e-05	0.99997	1e-05	1e-05	1e-05	0.99996	1e-05	1e-05	1e-05	0.99995	1e-05	1e-05	1e-05
PE196	NC	-0.07179	0.0375408	-0.0217873	-0.0165304	1e-05	0.99999	1e-05	1e-05	0.99998	1e-05	1e-05	1e-05	0.99997	1.4e-05	1e-05	1e-05	0.999956	1e-05	1e-05	1e-05	0.99995	1e-05	1e-05	1e-05
PE197	NC	-0.0722532	0.041713	-0.0221954	-0.0169648	1e-05	0.99999	1e-05	1e-05	0.99998	1e-05	1e-05	1e-05	0.99997	1e-05	1e-05	1e-05	0.99996	1e-05	1e-05	1e-05	0.99995	1e-05	1e-05	1e-05
PE209	NC	-0.0736808	0.0405787	-0.0200879	-0.0130167	1e-05	0.99999	1e-05	1e-05	0.99998	1e-05	1e-05	1e-05	0.99997	1e-05	1e-05	1e-05	0.99996	1e-05	1e-05	1e-05	0.99995	1e-05	1e-05	1e-05
PE21	NC	-0.0727211	0.0362019	-0.0159622	-0.00916934	1e-05	0.99999	1e-05	1e-05	0.99998	1e-05	1e-05	1e-05	0.99997	1e-05	1e-05	1e-05	0.99996	1e-05	1e-05	1e-05	0.99995	1e-05	1e-05	1e-05
PE210	NC	-0.0744332	0.0389683	-0.0206678	-0.0135914	1e-05	0.99999	1e-05	1e-05	0.99998	1e-05	1.9e-05	1e-05	0.999961	1e-05	1e-05	1e-05	0.99996	1e-05	1e-05	1e-05	0.99995	1e-05	1e-05	1e-05
PE211	NC	-0.0742558	0.0411125	-0.0224726	-0.0153533	1e-05	0.99999	1e-05	1e-05	0.99998	1e-05	1.9e-05	1e-05	0.999961	1e-05	1e-05	1e-05	0.99996	1e-05	1e-05	1e-05	0.99995	1e-05	1e-05	1e-05
PE213	NC	-0.0733019	0.0311312	-0.0117357	-0.0119491	1e-05	0.99999	1e-05	1e-05	0.99998	1e-05	1e-05	1e-05	0.99997	1.6e-05	1e-05	1.3e-05	0.999951	1e-05	1e-05	1e-05	0.99995	1e-05	1e-05	1e-05
PE214	NC	-0.0709233	0.0330577	-0.0117425	-0.00613025	1e-05	0.99999	1e-05	1e-05	0.99998	1e-05	1e-05	1e-05	0.99997	1e-05	1e-05	1e-05	0.99996	1e-05	1e-05	1e-05	0.99995	1e-05	1e-05	1e-05
PE216	NC	-0.0733272	0.0398849	-0.0213257	-0.0136395	1e-05	0.99999	1e-05	1e-05	0.99998	1e-05	1.8e-05	1e-05	0.999962	1e-05	1e-05	1e-05	0.99996	1e-05	1e-05	1e-05	0.99995	1e-05	1e-05	1e-05
PE220	NC	-0.0679585	0.0307092	-0.00539757	-0.00921005	1e-05	0.99999	1e-05	1e-05	0.99998	1e-05	1e-05	1e-05	0.99997	1.8e-05	1e-05	1.3e-05	0.99995	1e-05	1e-05	1e-05	0.99995	1e-05	1e-05	1e-05
PE231	NC	-0.0688066	0.0356522	-0.0108562	-0.00928165	0.004015	0.995985	0.001846	1e-05	0.998144	1e-05	0.017497	1e-05	0.982483	1.1e-05	1e-05	0.01735	0.982619	1e-05	1e-05	0.017843	0.982117	1e-05	1e-05	1e-05
PE232	NC	-0.0724988	0.0373275	-0.0180229	-0.010875	1e-05	0.99999	1e-05	1e-05	0.99998	1e-05	1e-05	1e-05	0.99997	1e-05	1e-05	1e-05	0.99996	1e-05	1e-05	1e-05	0.99995	1e-05	1e-05	1e-05
PE24	NC	-0.0743376	0.0374174	-0.0207301	-0.0130153	1e-05	0.99999	1e-05	1e-05	0.99998	1e-05	1e-05	1e-05	0.99997	1e-05	1e-05	1e-05	0.99996	1e-05	1e-05	1e-05	0.99995	1e-05	1e-05	1e-05
PE65	NC	-0.0711675	0.0341137	-0.0105801	-0.0117735	1e-05	0.99999	1e-05	1e-05	0.99998	1e-05	1e-05	1e-05	0.99997	1e-05	1e-05	1e-05	0.99996	1e-05	1e-05	1e-05	0.99995	1e-05	1e-05	1e-05
PE66	NC	-0.0713927	0.0358266	-0.00678849	-0.00502469	1e-05	0.99999	1e-05	1e-05	0.99998	1e-05	1e-05	1e-05	0.99997	1e-05	1e-05	1e-05	0.99996	1e-05	1e-05	1e-05	0.99995	1e-05	1e-05	1e-05
PE7	NC	-0.0677225	0.0267705	-0.0072594	-0.00876041	1e-05	0.99999	1e-05	1e-05	0.99998	1e-05	1e-05	1e-05	0.99997	1.3e-05	0.035504	1.3e-05	0.96446	1e-05	1e-05	1e-05	0.980842	1e-05	1e-05	0.019118
PE71	NC	-0.0697686	0.0327694	-0.00544659	-0.00325124	1e-05	0.99999	1e-05	1e-05	0.99998	1e-05	1e-05	1e-05	0.99997	1e-05	1.4e-05	1e-05	0.999956	1e-05	1e-05	1e-05	0.99995	1e-05	1e-05	1e-05
PE73	NC	-0.0705336	0.0340838	-0.0149328	-0.00857347	1e-05	0.99999	1e-05	1e-05	0.99998	1e-05	1e-05	1e-05	0.99997	1.1e-05	1e-05	1e-05	0.999959	1e-05	1e-05	1e-05	0.99995	1e-05	1e-05	1e-05
PE78	NC	-0.0713672	0.0333808	-0.00963993	-0.0152882	1e-05	0.99999	1e-05	1e-05	0.99998	1e-05	1e-05	1e-05	0.99997	1e-05	1e-05	1.2e-05	0.999958	1e-05	1e-05	1e-05	0.99995	1e-05	1e-05	1e-05
PE86	NC	-0.0459007	0.0330334	-0.0238749	-0.000980835	0.140766	0.859234	0.146411	1e-05	0.853579	0.140789	1e-05	1e-05	0.859191	1e-05	1e-05	1e-05	0.855947	0.144023	0.143338	0.001337	0.855295	1e-05	1e-05	1e-05
PE87	NC	-0.0701435	0.0337382	-0.0132343	-0.0144229	1e-05	0.99999	1e-05	1e-05	0.99998	1e-05	1e-05	1e-05	0.99997	1.3e-05	1e-05	1e-05	0.999957	1e-05	1e-05	1e-05	0.99995	1e-05	1e-05	1e-05
PE88	NC	-0.0699551	0.031745	-0.00752918	-0.0103967	1e-05	0.99999	1e-05	1e-05	0.99998	1e-05	1e-05	1e-05	0.99997	1e-05	1.2e-05	1e-05	0.999958	1e-05	1e-05	1e-05	0.99995	1e-05	1e-05	1e-05
PE89	NC	-0.0602791	0.027342	-0.0181396	-0.00800553	0.059864	0.940136	0.062838	0.000115	0.937047	0.0516	0.012216	1e-05	0.936174	1e-05	0.045864	0.011964	0.891655	0.050507	0.050911	0.011822	0.885908	1e-05	1e-05	0.051339
PE90	NC	-0.0674142	0.0317522	-0.00930628	-0.00795962	1e-05	0.99999	1e-05	1e-05	0.99998	1e-05	1e-05	1e-05	0.99997	1e-05	1e-05	1e-05	0.99996	1e-05	1e-05	1e-05	0.99995	1e-05	1e-05	1e-05
PE92	NC	-0.0707977	0.0346547	-0.0149072	-0.0121006	1e-05	0.99999	1e-05	1e-05	0.99998	1e-05	1e-05	1e-05	0.99997	1e-05	1e-05	1e-05	0.99996	1e-05	1e-05	1.2e-05	0.999948	1e-05	1e-05	1e-05
PE93	NC	-0.0576009	0.0283897	-0.0206248	-0.00627277	0.075821	0.924179	0.079833	1e-05	0.920157	0.076996	1e-05	1e-05	0.922984	1e-05	0.010946	0.002728	0.908524	0.077792	0.074509	0.005763	0.915055	1e-05	0.004652	1e-05
PE94	NC	-0.0704236	0.0338828	-0.0122456	-0.0071019	1e-05	0.99999	1e-05	1e-05	0.99998	1e-05	1e-05	1e-05	0.99997	1e-05	1e-05	1e-05	0.99996	1e-05	1e-05	1e-05	0.99995	1e-05	1e-05	1e-05
PE95	NC	-0.0699842	0.0366055	-0.0118131	-0.00756949	1e-05	0.99999	1e-05	1e-05	0.99998	1e-05	1e-05	1e-05	0.99997	1.9e-05	1.4e-05	1.3e-05	0.999944	1e-05	1e-05	1e-05	0.99995	1e-05	1e-05	1e-05
PE97	NC	-0.0718714	0.0379761	-0.0148676	-0.0148192	1e-05	0.99999	1e-05	1e-05	0.99998	1e-05	1e-05	1e-05	0.99997	1e-05	1e-05	1e-05	0.99996	1e-05	1e-05	1e-05	0.99995	1e-05	1e-05	1e-05
PE98	NC	-0.0724451	0.0361047	-0.0119883	-0.0112371	1e-05	0.99999	1e-05	1e-05	0.99998	1e-05	1e-05	1e-05	0.99997	1.7e-05	1e-05	1e-05	0.999953	1e-05	1e-05	1e-05	0.99995	1e-05	1e-05	1e-05
PE22	NC	-0.0534375	0.03386	0.0204311	-0.0239823	0.097058	0.902942	0.09889	1e-05	0.9011	1e-05	0.121716	1e-05	0.878264	1e-05	1e-05	0.12534	0.87463	1e-05	1e-05	0.105214	0.866504	1e-05	0.028252	1e-05
PE26	NC	-0.0433624	0.0266716	0.0227105	-0.0492419	0.165573	0.834427	0.152164	0.026527	0.821309	1e-05	0.185863	0.019549	0.794578	0.02451	1e-05	0.185765	0.789705	1e-05	1e-05	0.13464	0.775461	1e-05	0.089868	1e-05

## Sheet: Table S3
Table S3: Pairwise FST values between different cucumber groups.
	IN	XSBN	EG	UP	NC	SC
IN	0	-	-	-	-	-
XSBN	0.0962942	0	-	-	-	-
EG	0.16753	0.468965	0	-	-	-
UP	0.193724	0.314947	0.0546097	0	-	-
NC	0.389004	0.450904	0.320872	0.224154	0	-
SC	0.177449	0.273323	0.226633	0.146981	0.100454	0

## Sheet: Table S4
Table S4: The means, minimums, maximums, variance, coefficient of variation (CV) of parthenocarpic ability in six cucumber groups, ANOVA, and broad-sense heritability (h2) of all inbred lines.
Parthenocarpic fruit set rate/%	IN	XSBN	UP	EG	SC	NC
Minimum	0	0	0	0.33	0	0
Maximum	64.93	19.84	79.29	87.33	84.05	86.36
Mean	20.93	6.66	24.77	58.15	40.45	39.84
Variance	589.91	63.12	670.16	765.64	594.95	545.26
CV(%)	28.18	9.47	27.06	13.17	14.71	13.69
Variance components of parthenocarpy	Value	df
σ2G	407.538
σ2G×S	54.23	6
σ2G×R	55.23	2
σ2ε	250.58	12
Heritability (h2/%)	87.62
The σ2G, σ2G×R, σ2G×S is the interaction variance of lines, lines × replication, and lines × season, respectivily. The σ2ε is variance of residual variance.

## Sheet: Table S5
Table S5: The detected QTL for parthenocarpy in cucumber based on the previous study.
QTL	Method	Chr	Marker	Physical position/Mb (9930V3)	Reference
parth2.1	QTL mapping	chr2	UW084907 -UW059395	4.40-6.22	Lietzow et al., 2016
parth4.1	QTL mapping	chr4	SSR05515-UW084519	23.10-26.08	Lietzow et al., 2016
parth5.1	QTL mapping	chr5	UW001903-SSR13409	27.33-30.71	Lietzow et al., 2016
parth6.1	QTL mapping	chr6	UWSTS031-SSR19672	3.36-4.98	Lietzow et al., 2016
parth6.3	QTL mapping	chr6	DM0071-SSR00126	19.60-21.35	Lietzow et al., 2016
parth6.2	QTL mapping	chr6	UWSTS030-SSR06240	25.40-27.85	Lietzow et al., 2016
parth7.1	QTL mapping	chr7	UWSTS025-UW085407	8.57-10.74	Lietzow et al., 2016
Parth3.1	BAS-seq	chr3	-	7.00-9.70	Devi et al., 2022
Parth6.1	QTL mapping	chr6	SSR01148- SSR01012	13.51-21.30	Devi et al., 2022
par2	QTL mapping	chr2	SSR19728-SSR03606	13.76-24.49	He et al.,2018
par5	QTL mapping	chr5	SSR07081-UW029114	1.51-4.51	He et al.,2019
par7	QTL mapping	chr7	SSR22643-SSR19437	3.81-10.01	He et al.,2020
Parth1.1	BAS-seq	chr1	-	4.38-11.84	Niu et al.,2020
Parth3.1	BAS-seq	chr3	-	3.45-5.57	Niu et al.,2020
Parth6.1	BAS-seq	chr6	-	15.68-18.89	Niu et al.,2020
Parth6.2	BAS-seq	chr6	-	28.12-29.45	Niu et al.,2020
Parth1.1	QTL mapping	chr1	UW085142-SSR22638	26.25-28.24	Wu et al. 2016
Parth2.1	QTL mapping	chr2	SSR00684-SSR22083	3.47-6.49	Wu et al. 2016
Parth2.2	QTL mapping	chr2	Indel-68-UW085299	12.29-13.67	Wu et al. 2016
Parth3.1	QTL mapping	chr3	SSR17751-UW084149	16.72-21.12	Wu et al. 2016
Parth3.2	QTL mapping	chr3	SSR03621-UW085093	28.22-32.33	Wu et al. 2016
Parth5.1	QTL mapping	chr5	SSR03341-SSR19178	6.44-17.14	Wu et al. 2016
Parth7.1	QTL mapping	chr7	SSR30647-SSR04689	0.61-4.89	Wu et al. 2016
Parth7.1	QTL mapping	chr7	SSR7020-Indel5	4.79-8.80	Zhao et al., 2022
Reference	Devi S., Sharma P.K., Behera T.K., et al. Identification of a major QTL, Parth6.1 associated with parthenocarpic fruit development in slicing cucumber genotype, Pusa Parthenocarpic Cucumber-6. Front. Plant Sci. 2022; 13:1064556.
	He X.M. Fine QTL mapping of parthenocarpy in cucumber (Cucumis sativous L.) and validation of candidate expression. Yangzhou University. 2019. (In Chinese)
	Lietzow, C.D., Zhu, H., Pandey, S., Havey, M.J., Weng, Y. QTL mapping of parthenocarpic fruit set in North American processing cucumber. Theor Appl Genet. 2016; 129:2387–2401.
	Niu, Z.H., Song, X.F., Li, X.L., Guo, X.Y., He, S.Q., He, L.J.Z., Feng, Z.H., Sun, C.Z., Yan, L.Y. Inheritance and QTL mapping for parthenocarpy in cucumber. Scientia Agricultura Sinica. 2020; 53:160–171. (in Chinese)
	Wu, Z.; Zhang, T.; Li, L.; Xu, J.; Qin, X.D.; Zhang, T.L.; Cui, L.; Lou, Q.F.; Li, J.; Chen, J.F. Identification of a stable major-effect QTL (Parth 2.1) controlling parthenocarpy in cucumber and associated candidate gene analysis via whole genome re-sequencing. BMC Plant Biol. 2016; 16:182.
	Zhao B.S. QTL mapping and candidate gene screening of parthenocarpy in cucumber. College of Horticulture Northwest A＆F University. 2022. (In Chinese)

## Sheet: Table S6
Table S6: Summary of GWAS signals associated with parthenocarpy in this study.
GWAS signal	Method	Peaking QTN	Chr	Position(bp)	Addivate effect	Dominant effect	R2(%)	P-value	Reported QTLs/genes
Par1.1	IIIVmrMLM	rs124468	Chr1	23071209	9.12		1.96	1.07867e-130
	IIIVmrMLM	rs125931	Chr1	23260689	-0.78	6.28	7.86	2.75e-14
Par1.2	IIIVmrMLM	rs153605	Chr1	27800793	0.14	18.2	8.64	1.9e-15	Parth1.1 (Wu et al., 2016)
Par2.1	IIIVmrMLM	rs190271	Chr2	1098683	6.45	2.95	2.13	7.95e-72
Par2.2	GEMMA	rs229201	Chr2	5415690			7.49	1.52e-08	Parth2.1 (Wu et al., 2016; Lietzow et al., 2016)
	IIIVmrMLM	rs229201	Chr2	5415690	3.45	0.46	5.66	1.14205e-33
	IIIVmrMLM	rs231260	Chr2	5788384	-1.95		5.51	3.84e-09
Par2.3	IIIVmrMLM	rs238004	Chr2	6281201	2.55	-1.44	5.79	2.97e-12
Par2.4	IIIVmrMLM	rs277361	Chr2	10210688	5.52	2.63	8.05	1.23e-52
Par2.5	IIIVmrMLM	rs306500	Chr2	14329752	2.78	4.69	7.7	1.23e-16	par2 (He et al., 2018)
	IIIVmrMLM	rs308451	Chr2	14497204	-1.12	21.32	8.33	4.85e-15
Par2.6	GEMMA	rs315874	Chr2	17397721			2.7	1.26306e-07
	IIIVmrMLM	rs315874	Chr2	17397721	2.52	-4.83	3.36	1.87e-13
Par2.7	IIIVmrMLM	rs321751	Chr2	18840666	0.78	9.55	4.17	1.96e-08
Par3.1	IIIVmrMLM	rs418576	Chr3	10952052	0.73	-25.2	3.65	2.1e-07	Parth3.1 (Devi et al., 2022)
Par3.2	IIIVmrMLM	rs444990	Chr3	14220084	-0.79	14.79	0.61	1.15e-11
Par3.3	IIIVmrMLM	rs460539	Chr3	16099668	-0.37	-10.11	1.17	3.83e-24	Parth3.1 (Wu et al., 2016)
Par3.4	IIIVmrMLM	rs522896	Chr3	24469656	4.99	-1.03	7.54	8.64e-47
Par3.5	IIIVmrMLM	rs551676	Chr3	28094869	-4.99	-2.72	2.38	9.86e-43	Parth3.2 ( Wu et al., 2016)
Par3.6	IIIVmrMLM	rs563083	Chr3	29971488	6.65	-0.35	2.57	5.8e-76
Par3.7	IIIVmrMLM	rs581868	Chr3	33383414	4.17	8.57	1.88	1.48e-33
Par3.8	GEMMA	rs582046	Chr3	36289484			4.25	2.94046e-07
Par3.9	IIIVmrMLM	rs626354	Chr3	38681064	3.01	-4.83	7.17	2.15e-17
Par4.1	IIIVmrMLM	rs660096	Chr4	5586700	1.69	-9.85	7.11	7.99e-13
Par4.2	IIIVmrMLM	rs680939	Chr4	7834078	-0.7	7.59	3.79	2.64e-07
Par4.3	IIIVmrMLM	rs694375	Chr4	10022008	2.45	8.83	6.87	5.34e-32
Par4.4	IIIVmrMLM	rs725389	Chr4	17186755	-4.11	-4.59	1.84	6.21e-32
	IIIVmrMLM	rs731031	Chr4	17763206	-2.91	2.81	8.6	6.27e-17
Par4.5	IIIVmrMLM	rs795615	Chr4	25075765	-1.97	-10.87	5.99	4.33e-19	Parth4.1 (Lietzow et al., 2016)
Par5.1	IIIVmrMLM	rs907998	Chr5	22866358	-0.57	-9.08	4.37	3.6e-10
Par5.2	GEMMA	rs910585	Chr5	23967352			5.59	1.15e-07
	IIIVmrMLM	rs911826	Chr5	24412138	-7.86	-8.48	2.2	3.3e-98
Par5.3	IIIVmrMLM	rs939184	Chr5	29554454	1.82	-0.46	4.46	3.25e-07	parth5.1 (Lietzow et al., 2016)
	IIIVmrMLM	rs941845	Chr5	30080137	3.27	0.14	7.15	1.11e-20
Par6.1	IIIVmrMLM	rs984336	Chr6	3765135	-5.11	-0.76	2.45	8.36e-48	parth6.1 (Lietzow et al., 2016)
Par6.2	IIIVmrMLM	rs1000292	Chr6	7299980	5.14	3.61	2.315	5.74e-46
Par6.3	IIIVmrMLM	rs1080092	Chr6	20290166	-0.14	-5.5	3.8	2.41e-08	parth6.3 (Lietzow et al., 2016)
Par6.4	IIIVmrMLM	rs1110911	Chr6	24536933	-3.83	-3.51	1.34	2.82e-27	parth6.2 (Lietzow et al., 2016)
Par6.5	GEMMA	rs1119953	Chr6	26714752			4.67	1.26416e-07
Par6.6	IIIVmrMLM	rs1122398	Chr6	27229857	2.5	-4.13	6.09	3.62e-13
Par7.1	GEMMA	rs1144851	Chr7	380132			3.94	2.73e-07	Parth7.1 (Wu et al., 2016)
	IIIVmrMLM	rs1148563	Chr7	923345	-2.14	-1.14	4.83	1.39e-09
Par7.2	IIIVmrMLM	rs1168514	Chr7	3929274	-2.76	4.81	4.23	1.36e-15	Parth7.1 (Wu et al., 2016); par7 (He et al., 2022)
	GEMMA	rs1168832	Chr7	3973211			5.94	2.14e-07
Par7.3	IIIVmrMLM	rs1250570	Chr7	17247665	3.45	-4.3	4.29	1.13053e-23
Reference	Devi S., Sharma P.K., Behera T.K., et al. Identification of a major QTL, Parth6.1 associated with parthenocarpic fruit development in slicing cucumber genotype, Pusa Parthenocarpic Cucumber-6. Front. Plant Sci. 2022; 13:1064556.
	He X.M. Fine QTL mapping of parthenocarpy in cucumber (Cucumis sativous L.) and validation of candidate expression. Yangzhou University. 2019. (In Chinese)
	Lietzow, C.D., Zhu, H., Pandey, S., Havey, M.J., Weng, Y. QTL mapping of parthenocarpic fruit set in North American processing cucumber. Theor Appl Genet. 2016; 129:2387–2401.
	Niu, Z.H., Song, X.F., Li, X.L., Guo, X.Y., He, S.Q., He, L.J.Z., Feng, Z.H., Sun, C.Z., Yan, L.Y. Inheritance and QTL mapping for parthenocarpy in cucumber. Scientia Agricultura Sinica. 2020; 53:160–171. (in Chinese)
	Wu, Z.; Zhang, T.; Li, L.; Xu, J.; Qin, X.D.; Zhang, T.L.; Cui, L.; Lou, Q.F.; Li, J.; Chen, J.F. Identification of a stable major-effect QTL (Parth 2.1) controlling parthenocarpy in cucumber and associated candidate gene analysis via whole genome re-sequencing. BMC Plant Biol. 2016; 16:182.
	Zhao B.S. QTL mapping and candidate gene screening of parthenocarpy in cucumber. College of Horticulture Northwest A＆F University. 2022. (In Chinese)

## Sheet: Table S7
Table S7: List of candidate genes within 25 kb up- and downstream of peaking QTNs of GWAS signals.
GWAS signal	Candidate gene	Annotation
Par1.1	CsaV3_1G037120	Maternal effect embryo arrest 22, putative
	CsaV3_1G037130	transducin beta-like protein 3
	CsaV3_1G037140	Ethylene-responsive nuclear / ethylene-regulated nuclear protein (ERT2)-like protein
	CsaV3_1G037150	Pentatricopeptide repeat
	CsaV3_1G037160	Unknown protein
	CsaV3_1G037170	Tubulin beta chain
	CsaV3_1G037320	Eukaryotic translation initiation factor 2A
	CsaV3_1G037330	ADP-ribosylation factor GTPase-activating protein AGD12-like
	CsaV3_1G037340	Homeobox-leucine zipper protein like
	CsaV3_1G037350	Unknown protein
	CsaV3_1G037360	sec1 family domain-containing protein MIP3
	CsaV3_1G037370	30-kDa cleavage and polyadenylation specificity factor 30
	CsaV3_1G037380	30-kDa cleavage and polyadenylation specificity factor 30
Par1.2	CsaV3_1G042890	phospholipase A1-Igamma3, chloroplastic
	CsaV3_1G042900	Protein of unknown function (DUF604)
	CsaV3_1G042910	Unknown protein
	CsaV3_1G042920	NAD kinase
Par2.1	CsaV3_2G002520	ABC transporter G family member 32
	CsaV3_2G002530	Protein kinase
	CsaV3_2G002540	Unknown protein
	CsaV3_2G002550	Two-component response regulator
	CsaV3_2G002560	RNA-binding family protein, putative
	CsaV3_2G002570	GDP-mannose transporter like
Par2.2	CsaV3_2G008960	Calcium-transporting ATPase
	CsaV3_2G008970	plant intracellular Ras-group-related LRR protein 6-like
	CsaV3_2G009260	Ethylene receptor
	CsaV3_2G009270	Glycine--tRNA ligase
	CsaV3_2G009280	conserved oligomeric Golgi complex subunit 1
	CsaV3_2G009290	Unknown protein
	CsaV3_2G009300	Protein ASYMMETRIC LEAVES 2
Par2.3	CsaV3_2G009720	Isopentenyl-diphosphate delta-isomerase
	CsaV3_2G009730	Lysine-specific demethylase
	CsaV3_2G009740	RNA-binding protein 42
	CsaV3_2G009750	Amino acid transporter, putative
Par2.4	CsaV3_2G012640	kinesin-like protein KIF22
	CsaV3_2G012650	60S ribosomal protein L14, putative
	CsaV3_2G012660	Protein phosphatase 2c, putative
	CsaV3_2G012670	LOW QUALITY PROTEIN: uncharacterized protein LOC103499428
	CsaV3_2G012680	Unknown protein
	CsaV3_2G012690	Serine/threonine-protein phosphatase 2A regulatory subunit B'' subunit alpha
	CsaV3_2G012700	Casein kinase, putative
Par2.5	CsaV3_2G017080	Unknown protein
	CsaV3_2G017090	Unknown protein
	CsaV3_2G017100	Unknown protein
	CsaV3_2G017110
	CsaV3_2G017120	Isoform 2 of nuclear autoantigenic sperm protein
	CsaV3_2G017130	nuclear autoantigenic sperm protein-like
	CsaV3_2G017140	Synechocystis YCF37-like protein
	CsaV3_2G017150	UDP-N-acetylmuramoyl-L-alanyl-D-glutamate-2, 6-diaminopimelate ligase
	CsaV3_2G017160	protein root UVB sensitive 4
	CsaV3_2G017170	myosin heavy chain kinase B-like
	CsaV3_2G017180	B3 domain-containing transcription factor VRN1-like
	CsaV3_2G017190	B3 domain-containing transcription factor VRN1-like
	CsaV3_2G017200	B3 domain-containing transcription factor VRN1-like
Par2.5	CsaV3_2G017350	CACTA en-spm transposon protein
	CsaV3_2G017360	Patatin
	CsaV3_2G017370	Unknown protein
	CsaV3_2G017380	Patatin
	CsaV3_2G017390	Patatin
	CsaV3_2G017400	Patatin
	CsaV3_2G017410	Patatin
	CsaV3_2G017420	Unknown protein
	CsaV3_2G017430	pentatricopeptide repeat-containing protein At2g01390-like
	CsaV3_2G017440	Unknown protein
Par2.6	CsaV3_2G025240	Thimet oligopeptidase
	CsaV3_2G025250	Unknown protein
	CsaV3_2G025260	Restriction endonuclease, type II-like superfamily protein
	CsaV3_2G025270	F-box protein SKIP14-like
	CsaV3_2G025280	trihelix transcription factor GT-1
	CsaV3_2G025290	NADH-ubiquinone reductase complex 1 MLRQ subunit
	CsaV3_2G025300	Ankyrin repeat-containing protein
	CsaV3_2G025310	3-oxoacyl-[acyl-carrier-protein] reductase
	CsaV3_2G025320	Ribosomal silencing factor RsfS
	CsaV3_2G025330	Proline-rich family protein
Par2.7	CsaV3_2G028680	tRNA wybutosine-synthesizing protein 1-like protein
	CsaV3_2G028690	3-ketoacyl-CoA synthase
	CsaV3_2G028700	protein RADIALIS-like 4
	CsaV3_2G028710	B3 domain-containing protein At3g25182-like
	CsaV3_2G028720	Purine 5'-nucleotidase
	CsaV3_2G028730	Plasma membrane fusion protein
	CsaV3_2G028740	Sugar transporter ERD6-like
	CsaV3_2G028750	Unknown protein
	CsaV3_2G028760	long-chain-fatty-acid--AMP ligase FadD26-like
Par3.1	CsaV3_3G014680	Pentatricopeptide repeat-containing protein
	CsaV3_3G014690	Unknown protein
	CsaV3_3G014700	Germ cell-less protein-like 1
	CsaV3_3G014710	Unknown protein
	CsaV3_3G014720	universal stress protein A-like protein
	CsaV3_3G014730	Translationally-controlled tumor protein homolog
	CsaV3_3G014740	Malectin/receptor protein kinase family protein, putative
	CsaV3_3G014750	phylloplanin-like
	CsaV3_3G014760	Pollen Ole e 1 allergen/extensin
	CsaV3_3G014770	Pollen Ole e 1 allergen/extensin
	CsaV3_3G014780	RING-type E3 ubiquitin transferase
Par3.2	CsaV3_3G018470	Pi-plc x domain-containing protein
	CsaV3_3G018480	Unknown protein
	CsaV3_3G018490	Kinase family protein
	CsaV3_3G018500	3-alpha-L-fucosyltransferase
Par3.3	CsaV3_3G020140	Transportin-3, putative
	CsaV3_3G020150	Unknown protein
	CsaV3_3G020160	Root UVB sensitive family
Par3.4	CsaV3_3G027970	Protein phosphatase 2c, putative
	CsaV3_3G027990	Unknown protein
	CsaV3_3G028000	Spermidine synthase
	CsaV3_3G028010	Cyclic nucleotide-gated ion channel 1-like protein
	CsaV3_3G028020	Cyclic nucleotide-gated ion channel 1
	CsaV3_3G028030	cyclic nucleotide-gated ion channel 1-like
	CsaV3_3G028040	Cyclic nucleotide-gated ion channel-like protein
	CsaV3_3G028050	Cyclic nucleotide-gated ion channel 1
Par3.5	CsaV3_3G032530	Ulp1 protease family, C-terminal catalytic domain containing protein
	CsaV3_3G032540	Cysteine/Histidine-rich C1 domain family protein
	CsaV3_3G032550	Unknown protein
	CsaV3_3G032560	Calcium-binding EF-hand family protein
	CsaV3_3G032570	Aaa-atpase
	CsaV3_3G032580	Vacuolar protein sorting-associated protein 62
	CsaV3_3G032590	Vacuolar sorting-associated protein 62
Par3.6	CsaV3_3G035840	Adenosine kinase
	CsaV3_3G035850	Transmembrane protein
	CsaV3_3G035860	Unknown protein
	CsaV3_3G035870	translin
	CsaV3_3G035880	Otu domain-containing protein
	CsaV3_3G035890	Pentatricopeptide repeat-containing protein, putative
	CsaV3_3G035900	cell division cycle 48
	CsaV3_3G035910	TSL-kinase interacting protein 1
	CsaV3_3G035920	Phosphoglycerate kinase
Par3.7	CsaV3_3G040680	Pentatricopeptide repeat-containing protein
	CsaV3_3G040690	AP2-like ethylene-responsive transcription factor family
	CsaV3_3G040700	heat stress transcription factor B-3-like
	CsaV3_3G040710	Disease resistance protein
	CsaV3_3G040720	protein MIZU-KUSSEI 1
	CsaV3_3G040730	tRNA-splicing endonuclease, subunit Sen54
	CsaV3_3G040740	Nuclear pore protein
	CsaV3_3G040750	Calcium-transporting ATPase
	CsaV3_3G040760	Unknown protein
Par3.8	CsaV3_3G044410	protein ULTRAPETALA 1-like
	CsaV3_3G044420	Lysine-specific histone demethylase 1-like protein
	CsaV3_3G044430	DTW domain-containing protein
	CsaV3_3G044440	Root cap/late embryogenesis-like protein
	CsaV3_3G044450	Kinase family protein
	CsaV3_3G044460	PAP-specific phosphatase HAL2-like
	CsaV3_3G044470	small nuclear ribonucleoprotein Sm D1-like
Par3.9	CsaV3_3G047340	BURP domain protein RD22
	CsaV3_3G047350	GTP-binding-like protein
	CsaV3_3G047360	Plant self-incompatibility S1
	CsaV3_3G047370	Plant self-incompatibility protein S1 family
	CsaV3_3G047380	Beta-adaptin-like protein
	CsaV3_3G047390	pentatricopeptide repeat-containing protein At3g09060-like
	CsaV3_3G047400	E3 ubiquitin-protein ligase synoviolin B-like
	CsaV3_3G047410	Rhomboid protease
Par4.1	CsaV3_4G007940	Mitochondrial inner membrane protease subunit, putative
	CsaV3_4G007950	Unknown protein
	CsaV3_4G007960	Solanesyl diphosphate synthase, putative
	CsaV3_4G007970	Mitogen-activated protein kinase
	CsaV3_4G007980	Ribokinase
	CsaV3_4G007990	ABC transporter G family member 10
	CsaV3_4G008000	Protein kinase superfamily protein
	CsaV3_4G008010	DJ-1 family protein
Par4.2	CsaV3_4G010070	AUGMIN subunit 5
	CsaV3_4G010080	MADS-box transcription factor
Par4.3	CsaV3_4G014850	Unknown protein
	CsaV3_4G014860	Gag-asp_proteas domain-containing protein
	CsaV3_4G014870	Unknown protein
	CsaV3_4G014880	Callose synthase
Par4.4	CsaV3_4G027790	protein FATTY ACID EXPORT 1, chloroplastic
	CsaV3_4G027800	Plant protein 1589 of unknown function
	CsaV3_4G028350	Glutaredoxin-like protein
	CsaV3_4G028360	ethylene-responsive transcription factor ERF014
	CsaV3_4G028370	prolyl-tRNA synthetase associated domain-containing protein 1
	CsaV3_4G028380	E3 ubiquitin-protein ligase ring1
	CsaV3_4G028390	Unknown protein
Par4.5	CsaV3_4G035570	Histone deacetylase
	CsaV3_4G035580	protein REVERSION-TO-ETHYLENE SENSITIVITY1
	CsaV3_4G035590	DUF1230 domain-containing protein
	CsaV3_4G035600	Unknown protein
	CsaV3_4G035610	serine/threonine-protein kinase EDR1
	CsaV3_4G035620	Unknown protein
	CsaV3_4G035630	GATA transcription factor 21-like
	CsaV3_4G035640	AT5g56980/MHM17_10-like protein
	CsaV3_4G035650	Late embryogenesis abundant protein
	CsaV3_4G035660	UDP-sulfoquinovose synthase, putative
	CsaV3_4G035670	ATP-dependent zinc metalloprotease FTSH protein
Par5.1	CsaV3_5G028820	Mitochondrial import inner membrane translocase subunit TIM44
	CsaV3_5G028830	50S ribosomal protein-like protein
	CsaV3_5G028840	Mitochondrial carrier protein, putative
	CsaV3_5G028850	Core-2/I-branching beta-1,6-N-acetylglucosaminyltransferase family protein
	CsaV3_5G028860	chaperone protein dnaJ 15-like
Par5.2	CsaV3_5G029400	Transcription termination factor like
	CsaV3_5G029410	Pentatricopeptide repeat
	CsaV3_5G029420	transcription termination factor MTERF2, chloroplastic-like
	CsaV3_5G029430	nuclear pore complex protein NUP214-like
	CsaV3_5G029440	transcription termination factor MTERF2, chloroplastic-like
	CsaV3_5G029450	zinc finger protein 1-like
	CsaV3_5G029460	Unknown protein
	CsaV3_5G029470	pentatricopeptide repeat-containing protein At1g71420
	CsaV3_5G029480	Unknown protein
	CsaV3_5G037210	RNA exonuclease 4
	CsaV3_5G037220	RNA exonuclease 4
	CsaV3_5G037230	2-methylene-furan-3-one reductase-like
	CsaV3_5G037240	CASP-like protein
	CsaV3_5G037250	homeobox-leucine zipper protein HAT5-like
	CsaV3_5G037260	Unknown protein
Par5.3	CsaV3_5G037930	Glutaredoxin
	CsaV3_5G037940	binding partner of ACD11 1-like
	CsaV3_5G037950	Transcription factor
Par6.1	CsaV3_6G004340	pentatricopeptide repeat-containing protein At5g04780
	CsaV3_6G004350	40S ribosomal protein S17-like
	CsaV3_6G004360	Unknown protein
	CsaV3_6G004370	E3 ubiquitin-protein ligase
	CsaV3_6G004380	transcription repressor OFP13-like
	CsaV3_6G004390	protein SMAX1-LIKE 3-like
	CsaV3_6G004400	Core-2/I-branching beta-1,6-N-acetylglucosaminyltransferase family protein
	CsaV3_6G004410	Unknown protein
	CsaV3_6G004420	Glutaredoxin family protein, putative
Par6.2	CsaV3_6G009040	Golgi to ER traffic protein 4 homolog
	CsaV3_6G009050	Nuclear pore glycoprotein p62
	CsaV3_6G009060	Uncharacterised conserved protein (UCP012943)
	CsaV3_6G009070	cell number regulator 6
	CsaV3_6G009080	Cyclin
	CsaV3_6G009090	transcription factor UNE10
	CsaV3_6G009100	Alanine-tRNA ligase
Par6.3	CsaV3_6G036460	Phosphomannomutase/phosphoglucomutase
	CsaV3_6G036470	ubiquitin-like protein 5
	CsaV3_6G036480	Auxin response factor
	CsaV3_6G036490	Unknown protein
	CsaV3_6G036500	Restriction endonuclease, type II-like superfamily protein
	CsaV3_6G036510	GATA transcription factor
	CsaV3_6G036520	protein ENHANCED DISEASE RESISTANCE 2-like isoform X1
Par6.4	CsaV3_6G041970	WAT1-related protein
	CsaV3_6G041980	WAT1-related protein
	CsaV3_6G041990	Unknown protein
	CsaV3_6G042000	Transcription elongation factor
Par6.5	CsaV3_6G045110	Pesticidal crystal cry8Ba protein
	CsaV3_6G045120	cyclin-D4-1-like isoform X1
	CsaV3_6G045130	Cysteine proteinase
	CsaV3_6G045140	Zinc finger homeodomain protein 1
	CsaV3_6G045150	GLABRA2 expression modulator-like
	CsaV3_6G045160	Unknown protein
	CsaV3_6G045970	ATP/GTP binding protein
	CsaV3_6G045980	BES1/BZR1 protein
	CsaV3_6G045990	UDP-glycosyltransferase 72E1
	CsaV3_6G046000	glycerophosphodiester phosphodiesterase GDPDL6-like
	CsaV3_6G046010	Xaa-pro aminopeptidase, putative
	CsaV3_6G046020	Unknown protein
	CsaV3_6G046030	NAD(P)H dehydrogenase (Quinone)
	CsaV3_6G046040	Unknown protein
	CsaV3_6G046050	Homeobox-leucine zipper protein like
Par7.1	CsaV3_7G000200	V-type proton ATPase subunit a
	CsaV3_7G000210	DNA helicase
	CsaV3_7G000220	nuclear polyadenylated RNA-binding protein 3-like
	CsaV3_7G000230	Coatomer subunit alpha
	CsaV3_7G000240	F-box family protein
	CsaV3_7G000250	Adenine nucleotide alpha hydrolases-like superfamily protein
	CsaV3_7G000260	Unknown protein
	CsaV3_7G000270	B-box zinc finger family protein
	CsaV3_7G000280	kinesin-related protein 11
	CsaV3_7G000970	Unknown protein
	CsaV3_7G000980	Basic leucine zipper like
	CsaV3_7G000990	Unknown protein
	CsaV3_7G001000	Histone-binding protein RBBP4
	CsaV3_7G001010	Heavy metal-associated isoprenylated plant protein
	CsaV3_7G001020	Unknown protein
	CsaV3_7G001030	NAC domain-containing protein 105-like
	CsaV3_7G001040	E3 ubiquitin-protein ligase BOI
	CsaV3_7G001050	Nickel/cobalt transporter, high-affinity
	CsaV3_7G001060	Glycerate dehydrogenase
Par7.2	CsaV3_7G006310	Heavy metal-associated domain containing protein
	CsaV3_7G006320	BAG family molecular chaperone regulator 7
	CsaV3_7G006330	Sulfate transporter 1.1
	CsaV3_7G006340	chaperone protein dnaJ 20, chloroplastic-like
	CsaV3_7G006350	Non-specific lipid-transfer protein-like protein
	CsaV3_7G006360	Unknown protein
	CsaV3_7G006370	Peroxidase
	CsaV3_7G006380	Peroxidase
	CsaV3_7G006390	RNA-binding CRS1 / YhbY (CRM) domain protein
	CsaV3_7G006400	Unknown protein
	CsaV3_7G006410	Unknown protein
	CsaV3_7G006420	3',5'-nucleoside bisphosphate phosphatase
	CsaV3_7G006430	Plant/MHJ24-14 protein
	CsaV3_7G006440	Annexin
	CsaV3_7G006450	Dbj|BAA96220.1
	CsaV3_7G006460	CD2 antigen cytoplasmic tail-binding protein 2 homolog
Par7.3	CsaV3_7G027650	light-inducible protein CPRF2
	CsaV3_7G027660	Peptidyl-prolyl cis-trans isomerase
	CsaV3_7G027670	Calcium-transporting ATPase
	CsaV3_7G027680	Unknown protein
	CsaV3_7G027690	Unknown protein

## Sheet: Table S8
Table S8: List of candidate parthenocarpy-related genes for cucumber based on the known parthenocarpy-related genes in plants.	Supplementary Table 8: List of candidate parthenocarpy-related genes for cucumber based on the known parthenocarpy-related genes in plants.
Species	Genetic Modification	Gene_name	Gene family	Gene function	Reference
Tomato	Overexpression	TAG1	MADS-box	Transcription factor	Pnueli et al., 1994
	Overexpression	TAGL1	MADS-box	Transcription factor	Vrebalov et al., 2009; Pineda et al., 2010; Ribelles et al., 2019
	Downregulation	TAP3	MADS-box	Transcription factor	Okabe et al., 2019
	Downregulation	SlGLO1	MADS-box	Transcription factor	Geuten et al., 2010
	Downregulation	SlGLO2	MADS-box	Transcription factor	Geuten et al., 2010
	Overexpression	AGL11	MADS-box	Transcription factor	Huang et al., 2017
	Downregulation	TM29	MADS-box	Transcription factor	Ampomah-Dwamena et al., 2002
	Dominant repressor Antisense	TM8	MADS-box	Transcription factor	Lifschitz et al., 1993; Daminato et al., 2014
	Suppression/downregulation	AGL6	MADS-box	Transcription factor	Klap et al., 2017; Takisawa et al., 2018
	Suppression/downregulation	Pad-1	VAS	Auxin biosynthesis	Matsuo et al., 2020
	Suppression/downregulation	PIN	PIN	Auxin transportion	Mounet et al., 2012
	Suppression/downregulation	AUCSIA	Aucsia	Auxin biosynthesis	Molesini et al., 2009
	Suppression/downregulation	ARF5	ARF	Auxin signaling transduction	Liu et al., 2018
	Suppression/downregulation	IAA9	Aux/IAA	Auxin signaling transduction	Wang et al., 2005
	Suppression/downregulation	ARF7	ARF	Auxin signaling transduction	de Jong et., 2009
	Suppression/downregulation	ARF9	ARF	Auxin signaling transduction	Hu et al., 2018
	Suppression/downregulation	DELLA	CRAS	GA signaling transduction	Martí et al., 2007; Hu et al., 2018;Carrera et al., 2012
	Suppression/downregulation	Sletr-1/Sletr-2	ETR	Ethyele signaling transduction	Shinozaki et al., 2015
	Overexpression	GA2ox	GAs	GA biosynthesis	Martínez-Bello et al., 2015
	Overexpression	SUN	CaM	Ca2+ transportion	Wu et al., 2011
	Overexpression	DefH9-iaaM	Aucsia	Auxin biosynthesis	Yin et al., 2006
Cucumber	Overexpression in tomato	TIR1	TIR1/AFB	Auxin transportion	Xu et al., 2017
	Overexpression in tomato	ARF10	ARF	Auxin signaling transduction	Xu et al., 2024
	Overexpression	DefH9-iaaM	Aucsia	Auxin biosynthesis	Yin et al., 2004
Eggplant	Suppression/downregulation	ARF8	ARF	Auxin signaling transduction	Du et al., 2016
	Suppression/downregulation	Pad-1	VAS	Auxin transportion	Matsuo et al., 2020
	Overexpression	DefH9-iaaM	Aucsia	Auxin biosynthesis	Rotino et al., 1997
Arabidopsis	Suppression/downregulation	ARF8	ARF	Auxin signaling transduction	Goetz et al., 2006
Strawberry	Overexpression	DefH9-iaaM		Auxin biosynthesis	Mezzetti et al., 2004
Tobacco	Overexpression	DefH9-iaaM		Auxin biosynthesis	Rotino et al., 1997
Cucumber (this study)	GWAS signal	CsaV3_2G025270	F-box	Auxin signaling transduction
	GWAS signal	CsaV3_6G036480	ARF	Auxin signaling transduction
	GWAS signal	CsaV3_7G000240	F-box	Auxin signaling transduction
	GWAS signal	CsaV3_7G001040	BOI	GA signaling transduction
	GWAS signal	CsaV3_1G037140	ERT	Ethyele signaling transduction
	GWAS signal	CsaV3_2G009260	ETR	Ethyele transportion
	GWAS signal	CsaV3_3G040690	AP2	Ethyele signaling transduction
	GWAS signal	CsaV3_4G028360	ERF	Ethyele signaling transduction
	GWAS signal	CsaV3_4G035630	GATA	GA signaling transduction
	GWAS signal	CsaV3_6G036510	GATA	GA signaling transduction
	GWAS signal	CsaV3_6G045980	BES1/BZR1	BR signaling transduction
	GWAS signal	CsaV3_7G000270	BBX	BR signaling transduction
	GWAS signal	CsaV3_3G028000	SPDS	Polymaines signaling transduction
	GWAS signal	CsaV3_2G008960	ACA	Ca2+ transportion
	GWAS signal	CsaV3_3G032560	CaM	Ca2+ transportion
	GWAS signal	CsaV3_3G040750	ACA	Ca2+ transportion
	GWAS signal	CsaV3_7G027670	ACA	Ca2+ transportion
	GWAS signal	CsaV3_2G028740	ERD	Sugar transportion
	GWAS signal	CsaV3_4G010080	MADS	Transcription factor
Note: We summarized 23 potential candidate genes for GWAS signal of parthenocarpy in cucumber，based on the following reference：① homology genes to parthenocarpy-related genes from tomato, eggplant, Strawberry, tobacco, Arabidopsis, and so on. ② The exogenous application of plant growth hormones and polyamines can regulated parthenocarpic fruit growth in plants.
Reference	Ampomah-Dwamena, C., Morris, B.A., Sutherland, P., Veit, B., Yao, J.L. Down-Regulation of TM29, a tomato SEPALLATA homolog, causes parthenocarpic fruit development and floral reversion. Plant Physiol. 2002; 130: 605–617
	Carrera E., Ruiz-Rivero O., Peres L.E., et al. Characterization of the procera tomato mutant shows novel functions of the SlDELLA protein in the control of flower morphology, cell division and expansion, and the auxin-signaling pathway during fruit-set and development. Plant Physiol. 2012; 160(3):1581–96.
	Daminato, M.; Masiero, S.; Resentini, F.; Lovisetto, A.; Casadoro, G. Characterization of TM8, a MADS-box gene expressed in tomato flowers. BMC Plant Biol. 2014, 14. [
	De Jong M., Wolters-Arts M., García-Martínez J.L., Mariani C., Vriezen W.H. The Solanum lycopersicum AUXIN RESPONSE FACTOR 7 (SlARF7) mediates cross-talk between auxin and gibberellin signaling during tomato fruit set and development. J Exp Bot. 2011; 62: 617–626
	Du L, Bao C, Hu T. et al. SmARF8, a transcription factor involved in parthenocarpy in eggplant. Molecular & general genet_x0002_ics. 2016;291:93–105.
	Fukuoka, H. Loss of function of the Pad-1 aminotransferase gene, which is involved in auxin homeostasis, induces parthenocarpy in Solanaceae plants. P Natl Acad Sci USA. 2020; 117:12784–12790.
	Geuten, K., Irish, V., Hidden variability of floral homeotic B genes in solanaceae provides a molecular basis for the evolution of novel functions. Plant Cell. 2010; 22:2562–2578.
	Goetz, M., Vivian-Smith, A., Johnson, S.D., Koltunow, A.M. Auxin Response Factor8 is a negative regulator of fruit initiation in Arabidopsis. Plant Cell. 2006; 18:1873–1886.
	Hu J, Israeli A, Ori N. et al. The interaction between DELLA and ARF/IAA mediates crosstalk between gibberellin and auxin signaling to control fruit initiation in tomato. Plant Cell. 2018;30:1710–28
	Huang, B., Routaboul, J.-M., Liu, M., et al. Overexpression of the class D MADS-box gene Sl-AGL11 impacts fleshy tissue differentiation and structure in tomato fruits. J Exp Bot. 2017; 68:4869–4884.
	Klap, C., Yeshayahou, E., Bolger, A.M., Arazi, T., Gupta, S.K., Shabtai, S., Usadel, B., Salts, Y., Barg, R. Tomato facultative parthenocarpy results from SlAGAMOUS-LIKE 6 loss of function. Plant Biotechnol J. 2017; 15, 634–647.
	Lifschitz, E.; Brodai, L.; Hareven, D.; Hurwitz, C. Molecular mapping of flower development in tomato. In Molecular Biology of Tomato; Yoder, J., Ed.; Technomic Publishing Company Incorporated: Lancaster, PA, USA, 1993; pp. 175–184.
	Liu S, Zhang Y, Feng Q. et al. Tomato AUXIN RESPONSE FACTOR 5 regulates fruit set and development via the mediation of auxin and gibberellin signaling. Sci Rep. 2018; 8:1–16.
	Martí C, Orzaez D, Ellul P. et al. Silencing of DELLA induces facultative parthenocarpy in tomato fruits. Plant J. 2007;52:865–76.
	Martínez-Bello L, Moritz T, López-Díaz I. Silencing C19-GA 2-oxidases induces parthenocarpic development and inhibits lateral branching in tomato plants. J Exp Bot. 2015;66:5897–910.
	Matsuo, S., Miyatake, K., Endo, M., Urashimo, S., Kawanishi, T., Negoro, S., Shimakoshi, S., Fukuoka, H. Loss of function of the Pad-1 aminotransferase gene, which is involved in auxin homeostasis, induces parthenocarpy in Solanaceae plants. P Natl Acad Sci USA. 2020; 117:12784–12790.
	Mezzetti B, Landi L, Pandolfini T, Spena A. The defH9-iaaM auxin-synthesizing gene increases plant fecundity and fruit production in strawberry and raspberry. BMC Biotechnol. 2004 ;4:4.
	Molesini B, Pandolfini T, Rotino GL. et al. Aucsia gene silencing causes parthenocarpic fruit development in tomato. Plant Physiol. 2009;149:534–48.
	Mounet F., Moing A., Kowalczyk M. et al. Down-regulation of a single auxin efflux transport protein in tomato induces precocious fruit development. J Exp Bot. 2012; 63:4901–17.
	Okabe, Y.; Yamaoka, T.; Ariizumi, T.; Ushijima, K.; Kojima, M.; Takebayashi, Y.; Sakakibara, H., et al. Aberrant stamen development is associated with parthenocarpic fruit set through up-regulation of gibberellin biosynthesis in tomato. Plant Cell Physiol. 2019; 60:38–51.
	Pineda, B.; Giménez-Caminero, E.; García-Sogo, B.; Antón, M.T.; Atarés, A.; Capel, J.; Lozano, R.; Angosto, T.; Moreno, V. Genetic and physiological characterization of the arlequin insertional mutant reveals a key regulator of reproductive development in Tomato. Plant Cell Physiol. 2010, 51, 435–447.
	Pnueli, L., Hareven, D., Rounsley, S.D., Yanofsky, M.F., Lifschitz, E. Isolation of the tomato AGAMOUS gene TAG1 and analysis of its homeotic role in transgenic plants. Plant Cell. 1994; 6: 163–173.
	Ribelles, C., García-Sogo, B., Yuste-Lisbona, F.J., et al. Alq mutation increases fruit set rate and allows the maintenance of fruit yield under moderate saline conditions. J Exp Bot. 2019; 70: 5731–5744.
	Rotino GL, Perri E, Zottini M, Sommer H, Spena A. Genetic engineering of parhenocarpic plants. Nat Biotechnol. 1997;15:1398–20.
	Shinozaki Y., Hao S., Kojima M., Sakakibara H., Ozeki-Iida Y., Zheng Y., Fei Z., Zhong S., Giovannoni J.J., Rose J.K., Okabe Y., Heta Y., Ezura H., Ariizumi T. Ethylene suppresses tomato (Solanum lycopersicum) fruit set through modification of gibberellin metabolism. Plant J. 2015; 83(2):237–51.
	Takisawa, R.; Nakazaki, T.; Nunome, T.; Fukuoka, H.; Kataoka, K.; Saito, H.; Habu, T.; Kitajima, A. The parthenocarpic gene Pat-k is generated by a natural mutation of SlAGL6 affecting fruit development in tomato (Solanum lycopersicum L.). BMC Plant Biol. 2018, 18, 72.
	Vrebalov, J., Pan, I.L., Arroyo, A.J.M., et al. Fleshy fruit expansion and ripening are regulated by the tomato Shatterproof Gene TAGL1. Plant Cell. 2009; 21:3041–3062.
	Wang H., Jones B., Li Z.G., Frasse P., Delalande C., Regad F., Chaabouni S., Latche A., Pech J.C., Bouzayen M. The tomato Aux/IAA transcription factor IAA9 is involved in fruit development and leaf morphogenesis. Plant Cell. 2005; 17:2676–2692.
	Wu S., Xiao H., Cabrera A., Meulia T., van der Knaap E. SUN regulates vegetative and reproductive organ shape by changing cell division patterns. Plant Physiol. 2011; 157(3):1175–86.
	Xu J., Li J., Cui L., Zhang T., Wu Z., Zhu P.Y., Meng Y.J., Zhang K.J., Yu X.Q., Lou Q.F., Chen J.F. New insights into the roles of cucumber TIR1 homologs and miR393 in regulating fruit/seed set development and leaf morphogenesis. BMC Plant Biol. 2017; 17(1):130.
	Xu, J.; Zhu, P.; Yao, X.; Meng, Y.; Lou, L.; Zhang, M.; Liu, G.; Yang, X.; Liu, J.; Zhu, L.; et al. Cucumber auxin response factor CsARF10a regulates leaf morphogenesis and parthenocarpic fruit set in tomato. Horticulturae. 2024; 10:79.
	Yin, Z., Malinowski, R., Ziółkowska, A., et al. The DefH9-iaaM-containing construct efficiently induces parthenocarpy in cucumber. Cell Mol Biol Lett. 2006; 11:279–290.

## Sheet: Table S9
Table S9: Putative sweep regions under cucumber domestication for parthenocarpy and list of related-domesticated genes within the putative sweep regions.
Sweep	Chromsome	Start	End	Length (bp)	π value of cultivated cucumbers (πw)×10-3	π value of India cucumbers (πc)×10-3	πw/πc	XP-CLR score	FST score	GWAS signal of parthenocarpy	Gynoecy	Fruit size and shape	Fruit weight	Bitterness	Trichome
DS-par-1	chr1	1355727	1401600	45873	1.03	3.57	3.46602	11.1407	0.23
DS-par-2	chr1	3962051	4592376	630325	2.46	5.16	2.09756	22.3702	0.35			CsWOX12, CsFUL18
DS-par-3	chr1	7054601	7099758	45157	2.52	5.31	2.10714	11.3541	0.25
DS-par-4	chr1	10413972	10863996	450024	1.9	5.66	2.97895	11.407	0.26			CsCLV31
DS-par-5	chr1	14169818	14322607	152789	1.35	3.77	2.79259	19.6009	0.42			CsFS1.16	CsFW1.16
DS-par-6	chr1	14377593	14473795	96202	0.79	4.36	5.51899	22.8722	0.31
DS-par-7	chr1	17597161	17644517	47356	0.93	5.07	5.45161	11.6955	0.32
DS-par-8	chr1	18108501	18284130	175629	2.62	4.01	1.53053	37.0869	0.16
DS-par-9	chr1	18573238	18700700	127462	1.43	4.47	3.12587	31.065	0.24
DS-par-10	chr1	19007997	19036400	28403	1.34	5.07	3.78358	11.6407	0.32
DS-par-11	chr1	19117742	19167663	49921	1.24	5.07	4.08871	11.3507	0.24
DS-par-12	chr1	19814870	19863090	48220	2.29	5.07	2.21397	11.549	0.31
DS-par-13	chr1	22603584	22658348	54764	1.25	5.01	4.008	15.8781	0.32			CsFS1.26	CsFW1.46
DS-par-14	chr1	22344644	22477598	132954	2.08	4.9	2.35577	16.4184	0.35
DS-par-15	chr1	22543863	22595666	51803	1.23	5.03	4.08943	21.6661	0.42
DS-par-16	chr1	23067218	23217617	150399	1.32	5.07	3.84091	17.361	0.18	Par1.1
DS-par-17	chr1	25163840	26056706	892866	1.79	4.99	2.78771	14.9162	0.34
DS-par-18	chr1	26106193	26168400	62207	1.39	4.89	3.51799	32.3818	0.33
DS-par-19	chr1	25203933	25959472	755539	2.07	5.07	2.44928	16.2	0.2			CsSUN23
DS-par-20	chr1	27759876	27909815	149939	2.01	5.07	2.52239	11.4441	0.33
DS-par-21	chr1	30708901	30786572	77671	1.06	4.72	4.45283	16.5384	0.31
DS-par-22	chr1	30791017	30870846	79829	0.85	4.7	5.52941	24.0371	0.33
DS-par-23	chr2	1076233	1363347	287114	3.26	4.94	1.51534	22.8131	0.18
DS-par-24	chr2	3210425	3318144	107719	4.22	9.26	2.19431	22.0131	0.22			CsFS2.16
DS-par-25	chr2	3085072	3176355	91283	4.1	12.98	3.16585	32.0372	0.35
DS-par-26	chr2	5345701	5517982	172281	1.99	4.1	2.0603	44	0.38	Par2.2
DS-par-27	chr2	6209101	6546635	337534	2.83	22.96	8.11307	22.3131	0.27	Par2.3
DS-par-28	chr2	10173544	10308618	135074	0.58	2.51	4.32759	22.1313	0.28	Par2.4			CsFW2.16
DS-par-29	chr2	14291571	14431100	139529	1.99	2.51	1.26131	22.3135	0.29	Par2.5
DS-par-30	chr2	17209129	17599137	390008	1.07	2.62	2.4486	25.45	0.33	Par2.6
DS-par-31	chr2	18651741	18702229	50488	0.67	2.51	3.74627	22.349	0.41			CsFS2.26
DS-par-32	chr2	20499171	20552097	52926	3.25	9.53	2.93231	24.2013	0.3
DS-par-33	chr2	20411671	20478198	66527	1.06	2.52	2.37736	42.6472	0.28
DS-par-34	chr2	24276723	24333239	56516	2.33	2.49	1.06867	22.2813	0.27
DS-par-35	chr2	24382559	24410100	27541	0.63	2.51	3.98413	22.4813	0.26
DS-par-36	chr3	744737	827683	82946	1.7	4.2	2.47059	32.2925	0.22				CsFW3.16
DS-par-37	chr3	896246	931100	34854	1.74	3.77	2.16667	26.9523	0.17
DS-par-38	chr3	1489937	1519298	29361	1.45	3.19	2.2	26.9923	0.25
DS-par-39	chr3	4664931	4716003	51072	1.24	2.79	2.25	26.8123	0.28			CsFS3.16
DS-par-40	chr3	10800740	10968843	168103	1.28	3.7	2.89062	27.1912	0.35	Par3.1
DS-par-41	chr3	11120341	11170749	50408	1.03	3.74	3.63107	27.2912	0.37
DS-par-42	chr3	13966128	14118696	152568	0.59	2.94	4.98305	35.4773	0.33
DS-par-43	chr3	14761001	14930139	169138	2.83	3.99	1.40989	27.2348	0.45			CsFS3.36	CsFW3.26
DS-par-44	chr3	16059419	16149258	89839	1.1	2.8	2.54545	27.3478	0.32	Par3.3
DS-par-45	chr3	19715001	19785141	70140	2.47	2.9	1.17409	27.5912	0.33
DS-par-46	chr3	19803687	19860693	57006	3.6	2.92	0.811111	26.8912	0.32
DS-par-47	chr3	21516090	21600700	84610	3.03	3.76	1.24092	26.7123	0.31
DS-par-48	chr3	24386611	24470658	84047	0.92	2.46	2.67391	26.5123	0.32	Par3.4		CsFS3.26
DS-par-49	chr3	26273460	26322617	49157	3.8	2.8	0.736842	26.3591	0.29				CsFW3.36
DS-par-50	chr3	28039087	28283800	244713	3.39	2.8	0.825959	26.7291	0.3	Par3.5
DS-par-51	chr3	29852075	30001962	149887	3.08	2.8	0.909091	26.4912	0.31	Par3.6
DS-par-52	chr3	33471011	33495700	24689	2.55	2.8	1.09804	27.9748	0.32
DS-par-53	chr3	33737199	33791391	54192	3.28	2.86	0.871951	26.9023	0.33
DS-par-54	chr3	36209600	36472409	262809	1.54	2.83	1.83766	26.9923	0.34	Par3.8
DS-par-55	chr3	37359901	37473791	113890	1.8	2.82	1.56667	26.9719	0.35
DS-par-56	chr3	38639066	38770129	131063	3.12	2.8	0.897436	27.0091	0.35	Par3.9
DS-par-57	chr3	39877689	39928558	50869	3.32	2.82	0.849398	28.0912	0.19
DS-par-58	chr4	1706884	1764632	57748	3.75	4.48	1.19467	21.6306	0.21				CsFW4.26
DS-par-59	chr4	2417603	2473530	55927	2.42	3.77	1.55785	23.8924	0.32
DS-par-60	chr4	5537178	5706948	169770	3.77	2.54	0.67374	12.3256	0.18	Par4.1		CsFS4.26
DS-par-61	chr4	6378887	6428692	49805	4.56	2.55	0.559211	12.2326	0.32
DS-par-62	chr4	6295101	6342235	47134	2.45	2.56	1.0449	12.2563	0.21
DS-par-63	chr4	6523701	6671893	148192	2.19	2.54	1.15982	12.4233	0.31
DS-par-64	chr4	10060015	10220098	160083	0.72	2.61	3.625	8.20189	0.32	Par4.3
DS-par-65	chr4	16229111	16270100	40989	4.54	2.64	0.581498	12.6123	0.41
DS-par-66	chr4	17595069	17863395	268326	0.77	2.58	3.35065	22.0988	0.32	Par4.4
DS-par-67	chr4	22677804	22734584	56780	1.45	2.72	1.87586	15.3177	0.22			CsFS4.16
DS-par-68	chr4	24955422	25105121	149699	0.82	2.64	3.21951	12.7012	0.27	Par4.5
DS-par-69	chr5	1757988	1812064	54076	1.79	2.74	1.53073	25.9567	0.35			CsFS5.36
DS-par-70	chr5	1470501	1536926	66425	1.13	2.44	2.15929	26.9567	0.35
DS-par-71	chr5	1549752	1661821	112069	0.99	1.45	1.46465	37.1551	0.31
DS-par-72	chr5	6020646	6070567	49921	2.16	3.29	1.52315	29.0957	0.33
DS-par-73	chr5	9039922	9079900	39978	2.3	3.27	1.42174	28.9567	0.33					CsaV3_3G049404,5
DS-par-74	chr5	11592974	11678733	85759	0.64	2.96	4.625	28.7629	0.32
DS-par-75	chr5	12644655	12733984	89329	3.5	3.36	0.96	34.5131	0.36
DS-par-76	chr5	13932136	13991890	59754	1.36	3.28	2.41176	27.1957	0.26
DS-par-77	chr5	19284501	19336494	51993	1.31	3.29	2.51145	29.1296	0.31
DS-par-78	chr5	19377988	19454929	76941	1.4	3.07	2.19286	26.8896	0.32
DS-par-79	chr5	19523576	19570658	47082	0.79	3.32	4.20253	25.8567	0.32
DS-par-80	chr5	20552708	20653216	100508	1.82	3.28	1.8022	26.6496	0.41
DS-par-81	chr5	20700904	20939465	238561	2.54	3.76	1.48031	29.9716	0.31
DS-par-82	chr5	21429094	21479899	50805	2.13	3.32	1.55869	27.3596	0.26
DS-par-83	chr5	21579778	21686132	106354	1.46	3.28	2.24658	28.854	0.32
DS-par-84	chr5	22007402	22540587	533185	1.73	3.5	2.02312	28.1957	0.32					CsaV3_5G0034105、CsaV3_5G0034305
DS-par-85	chr5	22837031	23002500	165469	0.97	3.32	3.42268	31.9567	0.34	Par5.1
DS-par-86	chr5	23025725	23073026	47301	0.93	3.32	3.56989	28.1957	0.29			CsFS5.16
DS-par-87	chr5	23357695	23456759	99064	1.15	3.49	3.03478	36.8937	0.36
DS-par-88	chr5	23522496	23571797	49301	0.68	3.32	4.88235	24.9567	0.35
DS-par-89	chr5	23269828	23349120	79292	0.73	3.28	4.49315	34.0531	0.27	Par5.2
DS-par-90	chr5	23916101	24043710	127609	1.48	3.36	2.27027	35.4057	0.27
DS-par-91	chr5	24469234	24522475	53241	0.89	3.29	3.69663	25.0957	0.33
DS-par-92	chr5	25928901	25970086	41185	2.65	3.32	1.25283	24.2957	0.35
DS-par-93	chr5	26047435	26111605	64170	0.66	3.3	5	23.2957	0.34
DS-par-94	chr5	26449325	26502497	53172	0.84	3.3	3.92857	26.3496	0.35
DS-par-95	chr5	26754401	26824207	69806	1.9	3.33	1.75263	29.4321	0.33
DS-par-96	chr5	27148875	27273200	124325	1.07	3.23	3.01869	26.5496	0.32
DS-par-97	chr5	28936139	28984710	48571	2.1	3.32	1.58095	26.4196	0.34			CsFS5.26
DS-par-98	chr5	29907551	29958348	50797	1.9	3.32	1.74737	26.3796	0.33	Par5.3
DS-par-99	chr5	30482611	30531930	49319	0.79	3.32	4.20253	26.5696	0.34						CsaV3_3G036660
DS-par-100	chr6	3661547	3807565	146018	0.84	4.88	5.80952	30.24	0.32	Par6.1
DS-par-101	chr6	6726772	6775525	48753	0.91	4.9	5.38462	31.214	0.31
DS-par-102	chr6	6106401	6360082	253681	1.61	4.88	3.03106	26.24	0.32					CsaV3_6G0075805
DS-par-103	chr6	6790515	6829700	39185	0.98	4.9	5	27.541	0.16
DS-par-104	chr6	7050382	7332171	281789	3.19	4.94	1.54859	12.4171	0.34	Par6.2
DS-par-105	chr6	8119353	8168733	49380	1.41	5.07	3.59574	30.241	0.41
DS-par-106	chr6	8629774	8720717	90943	2.02	5.27	2.60891	14.5311	0.27
DS-par-107	chr6	9249101	9281759	32658	2	5.23	2.615	24.021	0.31			CsFS6.36
DS-par-108	chr6	12635957	12691368	55411	1.59	4.92	3.09434	17.8802	0.32				CsFW6.2
DS-par-109	chr6	12731922	12781848	49926	1.9	4.99	2.62632	19.241	0.34
DS-par-110	chr6	20273916	20391394	117478	1.77	4.92	2.77966	28.5292	0.32			CsFS6.16
DS-par-111	chr6	24481971	24631849	149878	3.93	4.79	1.21883	13.41	0.31	Par6.4
DS-par-112	chr6	26614545	26851045	236500	2.55	4.81	1.88627	8.454	0.22	Par6.5	CsACS1G
DS-par-113	chr6	27165942	27348359	182417	2.4	4.79	1.99583	15.141	0.26	Par6.6
DS-par-114	chr6	29015701	29331400	315699	1.01	4.77	4.72277	14.2522	0.32			CsFS6.26
DS-par-115	chr6	29804775	29845603	40828	1.21	4.79	3.95868	19.2452	0.32
DS-par-116	chr7	3819200	3965579	146379	1.78	5.5	3.08989	35.5394	0.31			CsFS7.26
DS-par-117	chr7	13482977	13571814	88837	0.55	4.93	8.96364	23.7098	0.25	Par7.2
DS-par-118	chr7	14919027	14964423	45396	1.68	5.27	3.1369	8.37	0.25
DS-par-119	chr7	16254310	16300976	46666	3.82	5.27	1.37958	8.47489	0.22			CsFS7.16
DS-par-120	chr7	17170633	17288932	118299	0.71	4.49	6.32394	25.5001	0.32	Par7.3
DS-par-121	chr7	18022807	18071909	49102	1.8	5.27	2.92778	8.35489	0.21
DS-par-122	chr7	18178001	18235428	57427	0.73	5.18	7.09589	38.2908	0.25
DS-par-123	chr7	18530622	18633560	102938	2.57	4.91	1.91051	29.1342	0.33
DS-par-124	chr7	19180092	19396900	216808	1.85	4.29	2.31892	41.5997	0.28
DS-par-125	chr7	19790001	19858858	68857	3.79	5.18	1.36675	18.1233	0.22
DS-par-126	chr7	19955846	19990100	34254	3.69	5.27	1.42818	8.84489	0.32
DS-par-127	chr7	20333001	20404034	71033	2.68	5.12	1.91045	42.4286	0.18
DS-par-128	chr7	20785281	20836288	51007	0.69	5.25	7.6087	19.4983	0.22
DS-par-129	chr7	20657862	20718704	60842	1.92	5.11	2.66146	14.9403	0.16
DS-par-130	chr7	20954801	20978335	23534	2.32	5.27	2.27155	8.83489	0.21
DS-par-131	chr7	21437167	21512199	75032	3.42	5.22	1.52632	35.7825	0.36
Reference
1	Li, S. et al. Integrated analysis in bi-parental and natural populations reveals CsCLAVATA3 (CsCLV3) underlying carpel number variations in cucumber. Theor. Appl. Genet. 129, 1007–1022 (2016).
2	Niu, H. et al. The WUSCHEL-related homeobox1 gene of cucumber regulates reproductive organ development. J. Exp. Bot. 69, 5373–5387 (2018).
3	Pan, Y. et al. Round fruit shape in WI7239 cucumber is controlled by two interacting quantitative trait loci with one putatively encoding a tomato SUN homolog. Theor. Appl. Genet. 130, 573–586 (2017).
4	Qi J., Liu X., Shen D., Miao H., et al. A genomic variation map provides insights into the genetic basis of cucumber domestication and diversity. Nat Genet. 2013; 45(12):1510–5
5	Shang Y, Ma Y, Zhou Y, Zhang H, Duan L, Chen H, Zeng J, Zhou Q, Wang S, Gu W, Liu M, Ren J, Gu X, Zhang S, Wang Y, Yasukawa K, Bouwmeester HJ, Qi X, Zhang Z, Lucas WJ, Huang S. Plant science. Biosynthesis, regulation, and domestication of bitterness in cucumber. Science. 2014 Nov 28;346(6213):1084-8.
6	Wang, Y., Bo, K., Gu, X. et al. Molecularly tagged genes and quantitative trait loci in cucumber with recommendations for QTL nomenclature. Hortic Res 7, 3 (2020)
7	Zhang H, Li S, Yang L, Cai G, Chen H, Gao D, Lin T, Cui Q, Wang D, Li Z, Cai R, Bai S, Lucas WJ, Huang S, Zhang Z, Sun J. Gain-of-function of the 1-aminocyclopropane-1-carboxylate synthase gene ACS1G induces female flower development in cucumber gynoecy. Plant Cell. 2021 Apr 17;33(2):306-321
8	Zhao J, Jiang L, Che G, Pan Y, Li Y, Hou Y, Zhao W, Zhong Y, Ding L, Yan S, Sun C, Liu R, Yan L, Wu T, Li X, Weng Y, Zhang X. A Functional Allele of CsFUL1 Regulates Fruit Length through Repressing CsSUP and Inhibiting Auxin Transport in Cucumber. Plant Cell. 2019 Jun;31(6):1289-1307.

[truncated: 5 more sheets: Table S10, Table S11, Table S12, Table S13, Table S14]
